# Supplementary material for: The Impact of cDNA Normalization on Long-Read Sequencing of a Complex Transcriptome
Source: Front Genet. 2019 Jul 23;10:654. doi: 10.3389/fgene.2019.00654 (PMC6664245; doi:10.3389/fgene.2019.00654)
Supplement: Supplementary file 1 [file DataSheet_1.xlsx]

## Sheet: Title page
					Supplementary Material
	The impact of cDNA normalization on long-read sequencing of a complex transcriptome
	Nam V. Hoang1, Agnelo Furtado2, Virginie Perlo2, Frederik C. Botha2,3 and Robert J. Henry2,*
	1College of Agriculture and Forestry, Hue University, Hue, Vietnam. 2Queensland Alliance for Agriculture and Food Innovation, The University of Queensland, St. Lucia, Queensland, Australia, 4072. 4068.
	3Sugar Research Australia, Indooroopilly, Queensland, Australia. 4068.
	* Correspondence: Robert J. Henry
	Level 2, The John Hay Building, Queensland Biosciences Precinct [#80], 306 Carmody Road, The University of Queensland, St Lucia QLD 4072. Email: robert.henry@uq.edu.au
	This Excel file contains the following supplementary tables:
	Supplementary Table 1. BUSCO analysis of non-normalized (NN), normalized (NO) datasets, combined datasets, and reference datasets
	Supplementary Table 2. Cogent gene family prediction of non-normalized (NN), normalized (NO), combined and reference datasets
	Supplementary Table 3. Orthologs in each of the libraries predicted by OrthoMCL ver5 program
	Supplementary Table 4. Summary of RNA-Seq analyses
	Supplementary Table 5. Transcript annotation against sorghum genome of non-normalized (NN), normalized (NO) datasets by KOBAS
	Supplementary Table 6. MapMan functional annotation of bin 15 (RNA biosynsthesis) from non-normalized (NN), normalized (NO) datasets
	Supplementary Table 7. MapMan functional annotation of bin 18 (protein modification) from non-normalized (NN), normalized (NO) datasets

## Sheet: Table S1
	Supplementary Table 1. BUSCO analysis of non-normalized (NN), normalized (NO) datasets, combined datasets, and reference datasets
	# BUSCO version is: 3.0.2
	# The lineage dataset is: eukaryota_odb9 (Creation date: 2016-11-02, number of species: 100, number of BUSCOs: 303)
	NN dataset					NO dataset					NN and NO data					NN and NO all bins					SoGI					Unigenes					SUGIT					Sugarcane CDS
	# Busco id	Status	Sequence	Score	Length	# Busco id	Status	Sequence	Score	Length	# Busco id	Status	Sequence	Score	Length	# Busco id	Status	Sequence	Score	Length	# Busco id	Status	Sequence	Score	Length	# Busco id	Status	Sequence	Score	Length	# Busco id	Status	Sequence	Score	Length	# Busco id	Status	Sequence	Score	Length
	EOG0937004M	Fragmented	c10881_f1p0_1244	231.5	216	EOG0937004M	Fragmented	c25657_f2p1_1663	508.4	360	EOG0937004M	Fragmented	c25657_f2p1_1663	508.4	360	EOG0937004M	Duplicated	41393	2909.1	1645	EOG0937004M	Fragmented	sogi_0021404	1119.6	542	EOG0937004M	Complete	comp202464_c0_seq1	3700	2012	EOG0937004M	Duplicated	c117412f2p117132	3700.2	2012	EOG0937004M	Duplicated	Sh10_t004800	3700.2	2012
	EOG09370082	Missing				EOG09370082	Missing				EOG09370082	Missing				EOG0937004M	Duplicated	106418	3259.7	1712	EOG09370082	Missing				EOG09370082	Complete	comp207801_c0_seq1	1644	1194	EOG0937004M	Duplicated	c121378f1p66347	3314.1	1802	EOG0937004M	Duplicated	Sh_233K24_t000050	3700.2	2012
	EOG093700N7	Fragmented	c19788_f1p1_1346	69.3	120	EOG093700N7	Fragmented	c9569_f1p0_1346	69.5	120	EOG093700N7	Fragmented	c9569_f1p0_1346	69.5	120	EOG0937004M	Duplicated	216615	3259.7	1712	EOG093700N7	Fragmented	sogi_0015386	105.7	197	EOG093700N7	Fragmented	comp207875_c0_seq1	103.9	189	EOG0937004M	Duplicated	c121958f1p46534	3383.7	1849	EOG09370082	Complete	Sh04_t010570	1227.2	675
	EOG0937017X	Fragmented	c11378_f1p0_1670	359.3	429	EOG0937017X	Fragmented	c27868_f1p1_1022	320.9	217	EOG0937017X	Fragmented	c11378_f1p0_1670	359.3	429	EOG09370082	Duplicated	39554	290.3	808	EOG0937017X	Fragmented	sogi_0020689	448.6	470	EOG0937017X	Complete	comp203121_c0_seq1	615.7	667	EOG09370082	Complete	c118355f1p06398	1749.3	1084	EOG093700N7	Duplicated	Sh05_t000460	1012.9	801
	EOG0937018Z	Missing				EOG0937018Z	Fragmented	c44194_f1p0_1234	189.9	180	EOG0937018Z	Fragmented	c44194_f1p0_1234	189.9	180	EOG09370082	Duplicated	148929	290.3	808	EOG0937018Z	Complete	sogi_0019014	771.1	527	EOG0937018Z	Complete	comp203504_c1_seq1	1235.6	889	EOG093700N7	Duplicated	c103193f2p14846	1034.8	860	EOG093700N7	Duplicated	Sh08_t000640	937.4	868
	EOG0937019B	Fragmented	c16288_f1p0_920	115.7	158	EOG0937019B	Fragmented	c8124_f2p0_1609	769.8	390	EOG0937019B	Fragmented	c8124_f2p0_1609	769.8	390	EOG093700N7	Duplicated	101048	930.6	683	EOG0937019B	Fragmented	sogi_0001109	650.8	318	EOG0937019B	Complete	comp204646_c0_seq1	1483.8	890	EOG093700N7	Duplicated	c103699f2p14891	1033.6	858	EOG0937017X	Missing
	EOG093701EE	Duplicated	c503_f10p7_3314	105.5	498	EOG093701EE	Fragmented	c39447_f1p1_1309	113.2	107	EOG093701EE	Complete	c503_f10p7_3314	105.5	498	EOG093700N7	Duplicated	212089	930.6	683	EOG093701EE	Complete	sogi_0010436	106.8	523	EOG093701EE	Complete	comp203498_c0_seq1	1088.8	800	EOG093700N7	Duplicated	c107291f1p04993	1025.2	840	EOG0937018Z	Complete	Sh02_t007580	1191.1	887
	EOG093701EE	Duplicated	c815_f9p2_3097	99.8	499	EOG093701IQ	Complete	c22991_f1p1_1760	227	309	EOG093701IQ	Complete	c22991_f1p1_1760	227	309	EOG0937017X	Complete	103748	563.9	489	EOG093701IQ	Complete	sogi_0004454	252.4	261	EOG093701IQ	Complete	comp205700_c0_seq1	601.1	380	EOG0937017X	Complete	c114861f1p04765	489.6	670	EOG0937019B	Duplicated	Sh03_t001270	1449	855
	EOG093701IQ	Complete	c23017_f1p0_1377	164.6	196	EOG093701S0	Complete	c2280_f1p0_1559	266.4	387	EOG093701S0	Complete	c2280_f1p0_1559	266.4	387	EOG0937018Z	Duplicated	31948	539.3	470	EOG093701S0	Fragmented	sogi_0036090	191.6	252	EOG093701S0	Complete	comp204336_c1_seq1	1168.7	704	EOG0937018Z	Complete	c103901f1p03946	930.7	687	EOG0937019B	Duplicated	Sh04_t002720	1486.7	891
	EOG093701S0	Fragmented	c20871_f1p0_2581	161.6	202	EOG093701SQ	Complete	c8950_f1p1_1960	106	304	EOG093701SQ	Complete	c11880_f1p0_3368	138	699	EOG0937018Z	Duplicated	141310	539.3	470	EOG093701SQ	Complete	sogi_0001413	308.7	322	EOG093701SQ	Complete	comp199612_c1_seq1	1267.6	890	EOG0937019B	Complete	c105213f1p94440	1444	804	EOG093701EE	Duplicated	Sh01_t013530	115.1	513
	EOG093701SQ	Complete	c11880_f1p0_3368	138	699	EOG093701V7	Fragmented	c15773_f1p0_946	54.1	62	EOG093701V7	Fragmented	c15773_f1p0_946	54.1	62	EOG0937019B	Fragmented	47595	769.8	390	EOG093701V7	Fragmented	sogi_0056740	260.5	188	EOG093701V7	Complete	comp207629_c0_seq1	933	684	EOG093701EE	Complete	c109139f1p04779	699.9	474	EOG093701EE	Duplicated	Sh07_t007400	109.2	496
	EOG093701V7	Missing				EOG0937029K	Fragmented	c4620_f1p0_1330	70.4	161	EOG0937029K	Complete	c4933_f2p0_3540	145.3	281	EOG093701EE	Duplicated	151797	172.9	463	EOG0937029K	Complete	sogi_0013011	251.1	255	EOG0937029K	Complete	comp207367_c0_seq1	342	452	EOG093701IQ	Complete	c104766f1p05124	596	380	EOG093701IQ	Complete	Sh04_t020280	604.9	380
	EOG0937029K	Complete	c4933_f2p0_3540	145.3	281	EOG093702AT	Fragmented	c3926_f1p0_847	410	188	EOG093702AT	Fragmented	c3926_f1p0_847	410	188	EOG093701EE	Duplicated	151797	195.5	430	EOG093702AT	Fragmented	sogi_0029139	252.4	168	EOG093702AT	Complete	comp206254_c0_seq1	520.6	323	EOG093701S0	Complete	c108900f1p15077	1168.2	704	EOG093701S0	Complete	Sh02_t022060	548.2	387
	EOG093702AT	Complete	c1627_f2p0_3409	116.2	318	EOG093702DP	Missing				EOG093702DP	Fragmented	c11807_f1p0_687	51.5	75	EOG093701IQ	Duplicated	32008	254.6	337	EOG093702DP	Fragmented	sogi_0034185	241.9	190	EOG093702DP	Fragmented	comp205596_c1_seq1	122.5	99	EOG093701SQ	Complete	c107515f1p04392	1228	816	EOG093701SQ	Complete	Sh04_t024420	603.6	394
	EOG093702DP	Fragmented	c11807_f1p0_687	51.5	75	EOG093702MJ	Missing				EOG093702MJ	Fragmented	c3705_f1p0_2831	54.3	168	EOG093701IQ	Duplicated	100166	263.6	356	EOG093702MJ	Complete	sogi_0023751	298.6	309	EOG093702MJ	Complete	comp195844_c0_seq1	387.5	455	EOG093701V7	Complete	c118340f1p03500	954.8	706	EOG093701V7	Complete	Sh09_t019610	660.1	478
	EOG093702MJ	Fragmented	c3705_f1p0_2831	54.3	168	EOG093702PE	Missing				EOG093702PE	Complete	c20004_f1p0_3536	177.5	351	EOG093701IQ	Duplicated	211822	263.6	356	EOG093702PE	Fragmented	sogi_0021099	147.4	219	EOG093702PE	Fragmented	comp207426_c0_seq1	209	321	EOG0937029K	Complete	c84689f2p03540	492.2	604	EOG0937029K	Missing
	EOG093702PE	Complete	c20004_f1p0_3536	177.5	351	EOG0937033T	Complete	c42751_f1p1_2753	41.2	281	EOG0937033T	Complete	c10064_f1p1_3165	130.5	395	EOG093701S0	Duplicated	35114	443.8	555	EOG0937033T	Complete	sogi_0031941	118.9	344	EOG0937033T	Complete	comp202059_c0_seq1	275.2	326	EOG093702AT	Duplicated	c89558f2p13410	545.8	463	EOG093702AT	Fragmented	Sh03_t030810	486	273
	EOG0937033T	Complete	c10064_f1p1_3165	130.5	395	EOG0937036L	Fragmented	c10035_f1p1_1837	312.3	188	EOG0937036L	Duplicated	c17729_f1p0_1932	567.2	458	EOG093701S0	Duplicated	144350	443.8	555	EOG0937036L	Fragmented	sogi_0019018	316.6	196	EOG0937036L	Complete	comp204696_c1_seq1	598.6	570	EOG093702AT	Duplicated	c94929f1p03140	482.5	538	EOG093702DP	Complete	Sh01_t013540	140.3	347
	EOG0937036L	Duplicated	c17729_f1p0_1932	567.2	458	EOG093703C8	Fragmented	c20656_f1p0_1343	342	190	EOG0937036L	Duplicated	c18105_f1p1_1933	572.7	471	EOG093701SQ	Duplicated	102819	446.7	318	EOG093703C8	Fragmented	sogi_0014136	373.7	227	EOG093703C8	Complete	comp194731_c0_seq1	815.8	490	EOG093702DP	Fragmented	c78478f1p0687	51.5	75	EOG093702MJ	Complete	Sh01_t029220	304.1	362
	EOG0937036L	Duplicated	c18105_f1p1_1933	572.7	471	EOG093703DY	Fragmented	c18961_f1p0_1199	126.2	145	EOG093703C8	Fragmented	c10293_f1p0_2729	382.5	297	EOG093701SQ	Duplicated	102819	489.6	460	EOG093703DY	Fragmented	sogi_0029546	160.2	198	EOG093703DY	Complete	comp193987_c0_seq1	313.9	387	EOG093702MJ	Duplicated	c104723f1p03272	385.1	455	EOG093702PE	Missing
	EOG093703C8	Fragmented	c10293_f1p0_2729	382.5	297	EOG093703N5	Missing				EOG093703DY	Complete	c22257_f1p0_2515	280.9	387	EOG093701SQ	Duplicated	143491	452.6	695	EOG093703N5	Fragmented	sogi_0016563	154.7	160	EOG093703N5	Complete	comp205718_c2_seq1	202.5	189	EOG093702MJ	Duplicated	c109696f1p04852	357.9	409	EOG0937033T	Complete	Sh08_t007750	356	438
	EOG093703DY	Complete	c22257_f1p0_2515	280.9	387	EOG093703UX	Fragmented	c26438_f1p0_1286	74.6	202	EOG093703N5	Fragmented	c17187_f1p0_1645	177.2	160	EOG093701SQ	Duplicated	213690	446.7	318	EOG093703UX	Fragmented	sogi_0029984	408.4	292	EOG093703UX	Complete	comp207338_c1_seq1	837.6	564	EOG093702MJ	Duplicated	c81596f1p12844	386.7	455	EOG0937036L	Complete	Sh03_t006130	213.5	391
	EOG093703N5	Fragmented	c17187_f1p0_1645	177.2	160	EOG093703W1	Missing				EOG093703UX	Complete	c1350_f4p1_2749	901.1	600	EOG093701SQ	Duplicated	213690	489.6	460	EOG093703W1	Fragmented	sogi_0062660	168.2	201	EOG093703W1	Complete	comp207689_c2_seq1	348.3	463	EOG093702PE	Complete	c93767f1p03536	382.1	631	EOG093703C8	Missing
	EOG093703UX	Complete	c1350_f4p1_2749	901.1	600	EOG093703WD	Fragmented	c23091_f1p0_2902	281.7	212	EOG093703W1	Fragmented	c9964_f1p0_3012	63.6	263	EOG093701V7	Duplicated	105025	512.2	400	EOG093703WD	Complete	sogi_0002777	463.6	328	EOG093703WD	Complete	comp201055_c0_seq1	364.1	397	EOG0937033T	Duplicated	c81754f1p13012	124.7	313	EOG093703DY	Fragmented	Sh07_t010770	44.2	65
	EOG093703W1	Fragmented	c9964_f1p0_3012	63.6	263	EOG093703YA	Complete	c10856_f1p1_1926	387.5	511	EOG093703WD	Complete	c13763_f2p0_2894	667.9	582	EOG093701V7	Duplicated	143076	560.9	477	EOG093703YA	Fragmented	sogi_0030888	532.1	313	EOG093703YA	Complete	comp188659_c0_seq1	722.6	452	EOG0937033T	Duplicated	c94600f1p03003	132.2	395	EOG093703N5	Missing
	EOG093703WD	Complete	c13763_f2p0_2894	667.9	582	EOG0937049Y	Fragmented	c16345_f1p0_4630	69.1	154	EOG093703YA	Fragmented	c25519_f1p0_2558	337.1	215	EOG093701V7	Duplicated	215624	512.2	400	EOG0937049Y	Fragmented	sogi_0009324	61.6	112	EOG0937049Y	Complete	comp199925_c1_seq1	205.3	506	EOG0937033T	Duplicated	c97507f1p23138	133.6	395	EOG093703UX	Complete	Sh02_t007350	538.7	403
	EOG093703YA	Complete	c1711_f4p0_2718	357.9	450	EOG093704GD	Complete	c14917_f1p0_2423	435.9	458	EOG0937049Y	Complete	c13951_f1p1_2964	89.8	317	EOG0937029K	Duplicated	92860	145.3	281	EOG093704GD	Complete	sogi_0003130	287.2	287	EOG093704GD	Complete	comp199069_c0_seq1	406.5	470	EOG0937036L	Duplicated	c36292f3p31933	571.5	468	EOG093703W1	Fragmented	Sh02_t012500	127.4	164
	EOG0937049Y	Complete	c13951_f1p1_2964	89.8	317	EOG093704HC	Complete	c13072_f4p2_1741	733.7	431	EOG093704GD	Complete	c14917_f1p0_2423	435.9	458	EOG0937029K	Duplicated	203739	145.3	281	EOG093704HC	Complete	sogi_0004418	616.9	338	EOG093704HC	Complete	comp193551_c0_seq1	732.8	396	EOG0937036L	Duplicated	c98100f1p23703	547.8	608	EOG093703WD	Missing
	EOG093704GD	Complete	c18049_f1p0_2404	344.5	426	EOG093704J7	Missing				EOG093704HC	Duplicated	c13072_f4p2_1741	733.7	431	EOG093702AT	Fragmented	55259	410	188	EOG093704J7	Missing				EOG093704J7	Missing				EOG093703C8	Duplicated	c87960f1p02553	793.8	490	EOG093703YA	Duplicated	Sh01_t018640	386.7	510
	EOG093704HC	Duplicated	c1722_f5p0_1770	732.8	415	EOG093704Q0	Missing				EOG093704HC	Duplicated	c1722_f5p0_1770	732.8	415	EOG093702DP	Fragmented	90056	51.5	75	EOG093704Q0	Complete	sogi_0100336	83.9	193	EOG093704Q0	Complete	comp204890_c0_seq1	491.4	432	EOG093703C8	Duplicated	c96986f1p02729	789.9	471	EOG093703YA	Duplicated	Sh01_t041120	384.4	507
	EOG093704HC	Duplicated	c6889_f1p0_1757	733.3	396	EOG093704UY	Missing				EOG093704HC	Duplicated	c6889_f1p0_1757	733.3	396	EOG093702MJ	Duplicated	202111	383.6	441	EOG093704UY	Fragmented	sogi_0026064	281.3	241	EOG093704UY	Complete	comp200352_c0_seq1	620.4	611	EOG093703DY	Complete	c97137f1p02515	280.8	387	EOG0937049Y	Fragmented	Sh01_t029050	107.8	251
	EOG093704J7	Missing				EOG0937050C	Complete	c5934_f1p0_1781	140.8	195	EOG093704J7	Missing				EOG093702MJ	Duplicated	213898	336.8	380	EOG0937050C	Complete	sogi_0038727	121.3	161	EOG0937050C	Complete	comp206596_c0_seq1	520.6	618	EOG093703N5	Complete	c73788f1p01645	271.2	273	EOG093704GD	Missing
	EOG093704Q0	Missing				EOG093705DM	Duplicated	c13931_f2p0_1015	327.6	247	EOG093704Q0	Missing				EOG093702PE	Duplicated	99152	177.5	351	EOG093705DM	Complete	sogi_0013048	120.4	184	EOG093705DM	Complete	comp203097_c2_seq1	367.6	287	EOG093703UX	Duplicated	c83673f1p22792	900.4	600	EOG093704HC	Complete	Sh05_t003520	696.6	423
	EOG093704UY	Missing				EOG093705DM	Duplicated	c17248_f2p2_1317	369.7	287	EOG093704UY	Missing				EOG093702PE	Duplicated	207811	177.5	351	EOG093705E5	Fragmented	sogi_0031626	228	237	EOG093705E5	Complete	comp206997_c0_seq1	156	360	EOG093703UX	Duplicated	c97952f4p22747	901.3	600	EOG093704J7	Complete	Sh04_t025340	765.3	558
	EOG0937050C	Complete	c5857_f1p1_3313	226.3	383	EOG093705DM	Duplicated	c22634_f1p0_1333	370.2	287	EOG0937050C	Complete	c5857_f1p1_3313	226.3	383	EOG0937033T	Duplicated	98668	130.6	395	EOG093705EY	Complete	sogi_0019142	489.2	447	EOG093705EY	Complete	comp206462_c0_seq1	617.1	493	EOG093703W1	Duplicated	c103482f2p14485	556.9	665	EOG093704Q0	Missing
	EOG093705DM	Duplicated	c15007_f1p0_1580	346.7	275	EOG093705E5	Complete	c6717_f1p1_1614	119.2	313	EOG093705DM	Duplicated	c17248_f2p2_1317	369.7	287	EOG0937033T	Duplicated	209526	130.6	395	EOG093705KN	Complete	sogi_0039831	330.9	322	EOG093705KN	Complete	comp189904_c0_seq1	454.2	412	EOG093703W1	Duplicated	c106687f1p04439	539.9	658	EOG093704UY	Missing
	EOG093705DM	Duplicated	c2661_f1p0_1339	369.8	287	EOG093705EY	Complete	c41462_f1p0_2314	385.2	366	EOG093705DM	Duplicated	c22634_f1p0_1333	370.2	287	EOG0937036L	Duplicated	65860	571.5	468	EOG093705U4	Duplicated	sogi_0026776	157.6	162	EOG093705U4	Fragmented	comp191847_c0_seq1	156.7	137	EOG093703W1	Duplicated	c111734f1p14483	557	665	EOG0937050C	Complete	Sh01_t008980	557.3	672
	EOG093705E5	Fragmented	c5023_f1p0_2742	156.1	194	EOG093705KN	Complete	c6537_f2p2_1489	402.1	340	EOG093705DM	Duplicated	c2661_f1p0_1339	369.8	287	EOG0937036L	Duplicated	176669	571.5	468	EOG093705U4	Duplicated	sogi_0055919	180.1	173	EOG093705VV	Complete	comp197554_c1_seq1	589.2	434	EOG093703WD	Duplicated	c116334f1p02880	668.5	582	EOG093705DM	Duplicated	Sh04_t023680	126.5	201
	EOG093705EY	Missing				EOG093705U4	Duplicated	c33812_f2p1_1221	201.9	191	EOG093705E5	Complete	c6717_f1p1_1614	119.2	313	EOG093703C8	Fragmented	98448	382.5	297	EOG093705VV	Missing				EOG093705YA	Duplicated	comp192449_c0_seq1	739.6	544	EOG093703WD	Duplicated	c50475f1p02902	667.8	582	EOG093705DM	Duplicated	Sh06_t013090	123.5	187
	EOG093705KN	Missing				EOG093705U4	Duplicated	c36105_f1p2_1010	172	165	EOG093705EY	Complete	c41462_f1p0_2314	385.2	366	EOG093703DY	Duplicated	98514	280.9	387	EOG093705YA	Fragmented	sogi_0003180	419.8	264	EOG093705YA	Duplicated	comp205083_c0_seq1	721.5	517	EOG093703WD	Duplicated	c98585f1p02892	667.9	582	EOG093705DM	Duplicated	Sh08_t004260	122.5	203
	EOG093705U4	Duplicated	c20105_f1p0_1481	207.7	211	EOG093705VV	Fragmented	c44943_f1p0_2053	415.5	296	EOG093705KN	Complete	c6537_f2p2_1489	402.1	340	EOG093703DY	Duplicated	209362	280.9	387	EOG093705YE	Fragmented	sogi_0113295	120.5	163	EOG093705YE	Complete	comp195381_c0_seq1	195.1	222	EOG093703YA	Complete	c96617f1p22541	726.1	498	EOG093705E5	Complete	Sh10_t016490	427.8	438
	EOG093705U4	Duplicated	c20429_f1p0_1546	205.1	191	EOG093705YA	Complete	c34109_f2p0_2219	519	387	EOG093705U4	Duplicated	c20105_f1p0_1481	207.7	211	EOG093703N5	Fragmented	92248	177.2	160	EOG093705Z6	Fragmented	sogi_0034427	364.7	187	EOG093705Z6	Fragmented	comp188979_c0_seq1	379.2	202	EOG0937049Y	Complete	c93577f1p22940	213.8	509	EOG093705EY	Fragmented	Sh10_t000970	189.1	169
	EOG093705VV	Missing				EOG093705YE	Complete	c23669_f1p0_1134	168.1	188	EOG093705U4	Duplicated	c20429_f1p0_1546	205.1	191	EOG093703UX	Complete	141070	369.5	343	EOG0937060I	Fragmented	sogi_0021801	452.1	428	EOG0937060I	Duplicated	comp188272_c1_seq1	583.5	617	EOG093704GD	Duplicated	c118909f1p02521	437.4	468	EOG093705KN	Fragmented	Sh10_t001680	158.2	181
	EOG093705YA	Complete	c10563_f2p0_2261	331.7	292	EOG093705Z6	Fragmented	c18825_f1p0_705	91	85	EOG093705U4	Duplicated	c33812_f2p1_1221	201.9	191	EOG093703W1	Duplicated	102937	556.6	665	EOG0937066G	Fragmented	sogi_0013791	412.9	253	EOG0937060I	Duplicated	comp205717_c0_seq1	554.4	669	EOG093704GD	Duplicated	c32744f2p02424	437.2	468	EOG093705U4	Complete	Sh10_t016740	206.8	191
	EOG093705YE	Missing				EOG0937060I	Complete	c19774_f2p0_2565	561.5	616	EOG093705VV	Fragmented	c44943_f1p0_2053	415.5	296	EOG093703W1	Duplicated	213579	537	660	EOG0937068H	Complete	sogi_0018615	119.4	246	EOG0937060I	Duplicated	comp206879_c0_seq1	565.1	708	EOG093704GD	Duplicated	c47693f1p02302	438.2	468	EOG093705VV	Missing
	EOG093705Z6	Missing				EOG0937066G	Complete	c2307_f1p0_2153	374.7	342	EOG093705YA	Complete	c34109_f2p0_2219	519	387	EOG093703W1	Duplicated	213783	556.6	665	EOG093706PM	Fragmented	sogi_0010147	193.4	125	EOG0937066G	Complete	comp203122_c0_seq1	626.4	413	EOG093704HC	Duplicated	c77787f1p01975	729.7	396	EOG093705YA	Duplicated	Sh06_t003020	349.2	301
	EOG0937060I	Complete	c19044_f1p0_2905	584.8	616	EOG0937068H	Complete	c24222_f2p0_2474	215.7	251	EOG093705YE	Complete	c23669_f1p0_1134	168.1	188	EOG093703WD	Duplicated	99181	552.5	415	EOG093706RN	Fragmented	sogi_0025171	138.5	154	EOG0937068H	Complete	comp204179_c0_seq1	226.5	276	EOG093704HC	Duplicated	c88906f1p11757	733.3	396	EOG093705YA	Duplicated	Sh_224A16_t000050	347	301
	EOG0937066G	Complete	c7835_f1p0_2345	402.7	265	EOG093706PM	Missing				EOG093705Z6	Fragmented	c18825_f1p0_705	91	85	EOG093703WD	Duplicated	102930	491.5	431	EOG093706X0	Duplicated	sogi_0012665	277.1	355	EOG093706PM	Fragmented	comp199700_c0_seq1	211.4	135	EOG093704HC	Duplicated	c89406f1p21729	733.4	396	EOG093705YE	Missing
	EOG0937068H	Complete	c756_f5p0_2479	327.2	436	EOG093706RN	Fragmented	c29059_f1p0_769	48.1	68	EOG0937060I	Duplicated	c19044_f1p0_2905	584.8	616	EOG093703WD	Duplicated	208217	491.5	431	EOG093706X0	Duplicated	sogi_0013148	241.4	317	EOG093706RN	Complete	comp196344_c1_seq1	363.2	475	EOG093704J7	Missing				EOG093705Z6	Missing
	EOG093706PM	Complete	c7872_f1p0_2377	160.7	301	EOG093706X0	Fragmented	c21491_f1p0_1193	82.3	116	EOG0937060I	Duplicated	c19774_f2p0_2565	561.5	616	EOG093703YA	Fragmented	67538	337.1	215	EOG09370762	Fragmented	sogi_0002748	635.6	400	EOG093706X0	Duplicated	comp204938_c0_seq1	302.3	426	EOG093704Q0	Complete	c94784f1p04823	331.6	315	EOG0937060I	Duplicated	Sh02_t022580	574.6	633
	EOG093706RN	Missing				EOG09370762	Fragmented	c7842_f5p2_1950	773.9	440	EOG0937066G	Duplicated	c2307_f1p0_2153	374.7	342	EOG0937049Y	Fragmented	10183	80.5	175	EOG093707B7	Fragmented	sogi_0009206	192.7	173	EOG093706X0	Duplicated	comp207732_c0_seq1	310.6	438	EOG093704UY	Missing				EOG0937060I	Duplicated	Sh03_t008660	587.5	712
	EOG093706X0	Missing				EOG093707B7	Fragmented	c3113_f1p0_1317	297.8	316	EOG0937066G	Duplicated	c7835_f1p0_2345	402.7	265	EOG093704GD	Duplicated	105241	437.4	468	EOG093707HK	Fragmented	sogi_0028655	209.8	210	EOG09370762	Complete	comp196257_c0_seq1	834.9	487	EOG0937050C	Duplicated	c83381f1p33320	535.2	632	EOG0937060I	Duplicated	Sh07_t015470	564.9	614
	EOG09370762	Duplicated	c12377_f1p0_1959	835.1	487	EOG093707HK	Missing				EOG0937068H	Complete	c756_f5p0_2479	327.2	436	EOG093704GD	Duplicated	174481	424.1	422	EOG093707LO	Fragmented	sogi_0023690	195.7	174	EOG093707B7	Complete	comp200409_c0_seq1	303	415	EOG0937050C	Duplicated	c88048f1p23141	536.5	637	EOG0937066G	Complete	Sh01_t014590	629.5	413
	EOG09370762	Duplicated	c1613_f3p1_1977	835.1	487	EOG093707LO	Missing				EOG093706PM	Complete	c7872_f1p0_2377	160.7	301	EOG093704GD	Duplicated	215783	437.4	468	EOG093707RF	Fragmented	sogi_0078583	94.9	131	EOG093707HK	Complete	comp206631_c0_seq1	425.6	424	EOG093705DM	Duplicated	c17248f2p11316	370.5	287	EOG0937068H	Complete	Sh09_t006300	324.9	434
	EOG09370762	Duplicated	c21385_f1p1_2012	835	487	EOG093707RF	Missing				EOG093706RN	Fragmented	c29059_f1p0_769	48.1	68	EOG093704HC	Duplicated	95073	733.3	396	EOG093707VN	Fragmented	sogi_0025957	297.1	197	EOG093707LO	Complete	comp196019_c0_seq1	215.1	317	EOG093705DM	Duplicated	c44170f1p01379	369.7	287	EOG093706PM	Complete	Sh07_t005300	330.7	316
	EOG093707B7	Fragmented	c8665_f1p0_2216	239.8	225	EOG093707VN	Complete	c17908_f1p0_1411	66.3	376	EOG093706X0	Fragmented	c21491_f1p0_1193	82.3	116	EOG093704HC	Duplicated	205928	733.3	396	EOG093707VQ	Complete	sogi_0000105	276	449	EOG093707RF	Complete	comp197764_c0_seq1	269.2	315	EOG093705DM	Duplicated	c86116f1p01339	369.8	287	EOG093706RN	Complete	Sh01_t040240	383.5	541
	EOG093707HK	Complete	c10083_f1p0_2809	224.7	364	EOG093707VQ	Fragmented	c34896_f1p0_1861	178.5	322	EOG09370762	Duplicated	c12377_f1p0_1959	835.1	487	EOG093704J7	Missing				EOG0937084T	Fragmented	sogi_0065954	167.5	189	EOG093707VN	Complete	comp202379_c2_seq1	481.9	516	EOG093705E5	Complete	c85753f1p02742	333.3	337	EOG093706X0	Complete	Sh01_t016450	324.8	434
	EOG093707LO	Missing				EOG0937084T	Missing				EOG09370762	Duplicated	c1613_f3p1_1977	835.1	487	EOG093704Q0	Duplicated	102173	250.8	175	EOG0937085E	Complete	sogi_0005896	377.2	335	EOG093707VQ	Complete	comp191117_c1_seq1	379.5	376	EOG093705EY	Duplicated	c118806f1p02217	619.4	493	EOG09370762	Fragmented	Sh04_t024770	628.4	363
	EOG093707RF	Complete	c10255_f1p0_3164	226.6	258	EOG0937085E	Fragmented	c5678_f1p1_2005	225.9	179	EOG09370762	Duplicated	c21385_f1p1_2012	835	487	EOG093704Q0	Duplicated	208284	250.8	175	EOG093708IM	Fragmented	sogi_0005237	318.8	216	EOG0937084T	Missing				EOG093705EY	Duplicated	c44311f1p02272	613.3	497	EOG093707B7	Complete	Sh02_t027300	323.6	460
	EOG093707VN	Fragmented	c18862_f1p0_1688	77.5	112	EOG093708IM	Complete	c16342_f1p0_2279	458.9	360	EOG093707B7	Fragmented	c3113_f1p0_1317	297.8	316	EOG093704UY	Missing				EOG093708OP	Complete	sogi_0013447	519.4	304	EOG0937085E	Complete	comp183558_c1_seq1	344.6	277	EOG093705EY	Duplicated	c54786f1p02314	618.7	493	EOG093707HK	Missing
	EOG093707VQ	Complete	c2847_f3p1_3153	386.5	409	EOG093708OP	Duplicated	c17896_f1p0_1656	610.5	360	EOG093707HK	Complete	c10083_f1p0_2809	224.7	364	EOG0937050C	Duplicated	97808	177.8	261	EOG093708TP	Fragmented	sogi_0003151	228.6	180	EOG093708IM	Complete	comp200989_c1_seq1	457.8	361	EOG093705KN	Complete	c21669f2p21489	402.1	340	EOG093707LO	Missing
	EOG0937084T	Missing				EOG093708OP	Duplicated	c21150_f4p1_1828	599.7	348	EOG093707LO	Missing				EOG0937050C	Duplicated	205487	182.4	381	EOG0937091Y	Fragmented	sogi_0015509	248.2	181	EOG093708OP	Complete	comp203450_c1_seq1	613.5	369	EOG093705U4	Duplicated	c3783f1p01048	206.5	191	EOG093707RF	Complete	Sh01_t023450	514.8	541
	EOG0937085E	Complete	c12223_f2p1_1971	172.6	194	EOG093708OP	Duplicated	c26906_f3p3_1894	613.5	369	EOG093707RF	Complete	c10255_f1p0_3164	226.6	258	EOG093705DM	Duplicated	93614	369.8	287	EOG0937092T	Complete	sogi_0009835	146.2	212	EOG093708TP	Complete	comp206826_c1_seq1	312.8	331	EOG093705U4	Duplicated	c66231f2p11308	205.7	191	EOG093707VN	Complete	Sh09_t001830	481.2	513
	EOG093708IM	Duplicated	c22236_f1p1_1860	450.5	344	EOG093708TP	Complete	c24838_f1p1_2097	413.3	386	EOG093707VN	Complete	c17908_f1p0_1411	66.3	376	EOG093705DM	Duplicated	198072	368.1	287	EOG0937092W	Fragmented	sogi_0022503	171.5	211	EOG0937091Y	Complete	comp198536_c0_seq1	719.1	527	EOG093705U4	Duplicated	c79936f2p11202	206	191	EOG093707VQ	Duplicated	Sh01_t009270	257.7	407
	EOG093708IM	Duplicated	c2742_f1p1_2261	455.7	361	EOG0937091Y	Complete	c23284_f1p0_1862	606.2	439	EOG093707VQ	Complete	c2847_f3p1_3153	386.5	409	EOG093705DM	Duplicated	204485	369.8	287	EOG093709BZ	Fragmented	sogi_0012743	351.8	272	EOG0937092T	Complete	comp203187_c1_seq1	256.8	335	EOG093705VV	Complete	c58557f1p02053	609.9	432	EOG093707VQ	Duplicated	Sh01_t033600	259.5	428
	EOG093708OP	Duplicated	c21543_f1p1_1790	613.8	369	EOG0937092T	Complete	c5670_f2p0_1721	72.3	229	EOG0937084T	Missing				EOG093705E5	Complete	55577	119.3	313	EOG093709HP	Complete	sogi_0041507	362.6	369	EOG0937092W	Complete	comp198661_c0_seq1	468.6	499	EOG093705YA	Duplicated	c56451f3p12165	740.1	545	EOG093707VQ	Duplicated	Sh04_t000630	277.1	449
	EOG093708OP	Duplicated	c2212_f3p1_1823	613.7	369	EOG0937092W	Missing				EOG0937085E	Complete	c12223_f2p1_1971	172.6	194	EOG093705EY	Duplicated	105205	509.1	397	EOG093709JG	Fragmented	sogi_0034947	178.2	168	EOG093709BZ	Fragmented	comp201896_c0_seq1	441.9	266	EOG093705YA	Duplicated	c97320f2p12264	738.7	544	EOG0937084T	Complete	Sh08_t001470	328.3	394
	EOG093708OP	Duplicated	c577_f7p1_1847	613.6	369	EOG093709BZ	Fragmented	c33896_f2p2_2649	262.9	198	EOG093708IM	Duplicated	c16342_f1p0_2279	458.9	360	EOG093705EY	Duplicated	215752	509.1	397	EOG09370A22	Fragmented	sogi_0107517	195.5	156	EOG093709HP	Duplicated	comp200232_c2_seq1	332.9	229	EOG093705YA	Duplicated	c97816f1p02314	738.3	545	EOG0937085E	Duplicated	Sh01_t021890	432.5	388
	EOG093708TP	Complete	c1689_f2p0_2454	358.6	312	EOG093709HP	Complete	c3877_f1p0_1706	362.4	369	EOG093708IM	Duplicated	c22236_f1p1_1860	450.5	344	EOG093705KN	Duplicated	56665	402.1	340	EOG09370ADO	Complete	sogi_0023627	451.5	272	EOG093709HP	Duplicated	comp204920_c0_seq1	320	386	EOG093705YE	Complete	c40015f1p01134	168.1	188	EOG0937085E	Duplicated	Sh_206L07_t000050	436.7	388
	EOG0937091Y	Complete	c19917_f1p0_2945	415.6	359	EOG093709JG	Complete	c24216_f1p1_1752	329.2	311	EOG093708IM	Duplicated	c2742_f1p1_2261	455.7	361	EOG093705KN	Duplicated	167382	402.1	340	EOG09370AI8	Fragmented	sogi_0034880	117	87	EOG093709JG	Complete	comp204493_c0_seq1	320.4	378	EOG093705Z6	Fragmented	c46730f1p0705	209.1	133	EOG093708IM	Complete	Sh01_t010160	349.2	274
	EOG0937092T	Complete	c7173_f1p0_2419	279.1	387	EOG09370A22	Complete	c24187_f1p0_1952	370.2	266	EOG093708OP	Duplicated	c21543_f1p1_1790	613.8	369	EOG093705U4	Duplicated	88785	205.4	191	EOG09370AJP	Complete	sogi_0003378	575.6	398	EOG09370A22	Complete	comp196892_c0_seq1	463.4	283	EOG0937060I	Duplicated	c104663f1p13806	573.1	715	EOG093708OP	Missing
	EOG0937092W	Fragmented	c11781_f1p0_3024	215	239	EOG09370ADO	Complete	c8245_f1p0_1872	613.2	382	EOG093708OP	Duplicated	c2212_f3p1_1823	613.7	369	EOG093705U4	Duplicated	194190	201.6	191	EOG09370AL3	Fragmented	sogi_0010278	304.6	237	EOG09370ADO	Complete	comp206772_c0_seq1	612.6	382	EOG0937060I	Duplicated	c106520f1p43906	588	723	EOG093708TP	Complete	Sh06_t020740	416.3	387
	EOG093709BZ	Complete	c3762_f1p0_2595	482.4	357	EOG09370AI8	Fragmented	c29117_f1p0_1870	151.5	119	EOG093708OP	Duplicated	c26906_f3p3_1894	613.5	369	EOG093705U4	Duplicated	199568	205.4	191	EOG09370ARO	Fragmented	sogi_0003479	193.2	185	EOG09370AI8	Fragmented	comp198249_c0_seq1	149	120	EOG0937060I	Duplicated	c94139f1p12905	584.8	616	EOG0937091Y	Complete	Sh06_t014830	70.2	289
	EOG093709HP	Duplicated	c21848_f1p0_1678	329.8	291	EOG09370AJP	Complete	c9254_f1p2_1297	447.5	327	EOG093708TP	Duplicated	c1689_f2p0_2454	358.6	312	EOG093705VV	Fragmented	79070	415.5	296	EOG09370AS9	Fragmented	sogi_0034203	101.9	119	EOG09370AJP	Complete	comp195143_c0_seq1	576	398	EOG0937066G	Duplicated	c121178f1p12307	630.2	415	EOG0937092T	Duplicated	Sh04_t026100	219.8	380
	EOG093709HP	Duplicated	c23211_f1p0_1698	362.4	369	EOG09370AL3	Duplicated	c2600_f3p0_1793	438.2	346	EOG093708TP	Duplicated	c24838_f1p1_2097	413.3	386	EOG093705YA	Duplicated	77803	612.8	439	EOG09370AV1	Complete	sogi_0035073	192.7	219	EOG09370AL3	Complete	comp195920_c0_seq1	439.2	346	EOG0937066G	Duplicated	c83361f1p02345	627.3	413	EOG0937092T	Duplicated	Sh_228F17_contig-2_t000030	236.7	360
	EOG093709HP	Duplicated	c4486_f1p0_1962	356.8	316	EOG09370AL3	Duplicated	c33212_f3p0_1732	439.8	346	EOG0937091Y	Complete	c23284_f1p0_1862	606.2	439	EOG093705YA	Duplicated	188690	612.8	439	EOG09370AWB	Complete	sogi_0003623	399.7	334	EOG09370ARO	Complete	comp193438_c0_seq1	380.8	368	EOG0937066G	Duplicated	c94545f1p02062	628.6	413	EOG0937092W	Missing
	EOG093709JG	Complete	c21602_f1p0_5001	25.4	188	EOG09370ARO	Complete	c36190_f1p0_1885	373.8	334	EOG0937092T	Complete	c7173_f1p0_2419	279.1	387	EOG093705YE	Duplicated	68155	168.1	188	EOG09370B1L	Fragmented	sogi_0007332	240.1	188	EOG09370AS9	Complete	comp203264_c0_seq1	332.3	341	EOG0937068H	Duplicated	c117473f2p02518	325.8	436	EOG093709BZ	Duplicated	Sh01_t037310	650.2	460
	EOG09370A22	Fragmented	c10420_f1p0_2113	309	194	EOG09370AS9	Complete	c13433_f1p1_1337	219.7	175	EOG0937092W	Fragmented	c11781_f1p0_3024	215	239	EOG093705YE	Duplicated	178965	168.1	188	EOG09370B65	Complete	sogi_0001440	186.5	228	EOG09370AV1	Complete	comp205788_c0_seq1	135	358	EOG0937068H	Duplicated	c55600f8p02483	325.9	436	EOG093709BZ	Duplicated	Sh04_t017990	588.9	466
	EOG09370ADO	Duplicated	c1040_f3p1_1675	372	380	EOG09370AV1	Duplicated	c1714_f3p0_1600	434	370	EOG093709BZ	Complete	c3762_f1p0_2595	482.4	357	EOG093705Z6	Fragmented	12893	91	85	EOG09370B7D	Duplicated	sogi_0029603	210.2	158	EOG09370AWB	Complete	comp183448_c1_seq1	400.6	334	EOG093706PM	Complete	c82799f1p12407	331.5	231	EOG093709HP	Complete	Sh06_t020390	340	381
	EOG09370ADO	Duplicated	c18180_f1p0_1665	371.1	380	EOG09370AV1	Duplicated	c17555_f2p0_1684	438.4	333	EOG093709HP	Duplicated	c23211_f1p0_1698	362.4	369	EOG0937060I	Duplicated	97178	584.8	616	EOG09370B7D	Duplicated	sogi_0041936	208.7	153	EOG09370B1L	Complete	comp202177_c0_seq1	424.6	410	EOG093706RN	Fragmented	c42342f1p0769	146.9	159	EOG093709JG	Missing
	EOG09370ADO	Duplicated	c24372_f10p2_1758	371.6	380	EOG09370AV1	Duplicated	c2219_f1p0_1541	435.9	371	EOG093709HP	Duplicated	c3877_f1p0_1706	362.4	369	EOG0937060I	Duplicated	207993	584.8	616	EOG09370BBR	Complete	sogi_0000639	452.9	236	EOG09370B65	Complete	comp192421_c1_seq1	31.9	147	EOG093706X0	Fragmented	c60656f1p11240	146.5	187	EOG09370A22	Complete	Sh07_t001400	507.5	351
	EOG09370AI8	Complete	c20310_f1p0_1866	34	148	EOG09370AWB	Duplicated	c11673_f1p0_1282	340.1	250	EOG093709HP	Duplicated	c4486_f1p0_1962	356.8	316	EOG0937060I	Duplicated	211399	593.3	734	EOG09370BGO	Complete	sogi_0079526	155.2	177	EOG09370B7D	Fragmented	comp203177_c0_seq1	133.9	131	EOG09370762	Duplicated	c17391f7p31961	835.1	487	EOG09370ADO	Complete	Sh09_t004570	581	383
	EOG09370AJP	Complete	c4610_f1p1_2099	216.5	346	EOG09370AWB	Duplicated	c15968_f1p1_1287	340.2	250	EOG093709JG	Complete	c24216_f1p1_1752	329.2	311	EOG0937066G	Complete	203040	402.7	265	EOG09370BJE	Complete	sogi_0017994	384	270	EOG09370BBR	Complete	comp190582_c0_seq1	398.8	223	EOG09370762	Duplicated	c79634f6p31961	835.1	487	EOG09370AI8	Missing
	EOG09370AL3	Complete	c16943_f1p0_1694	437.3	346	EOG09370AWB	Duplicated	c6556_f1p1_1320	340.1	250	EOG09370A22	Complete	c24187_f1p0_1952	370.2	266	EOG0937068H	Duplicated	104646	325.8	436	EOG09370BK5	Fragmented	sogi_0033447	133.9	174	EOG09370BGO	Complete	comp203502_c0_seq1	283.4	274	EOG09370762	Duplicated	c94967f1p32012	835	487	EOG09370AJP	Complete	Sh09_t004780	468.6	354
	EOG09370ARO	Missing				EOG09370B1L	Missing				EOG09370ADO	Complete	c8245_f1p0_1872	613.2	382	EOG0937068H	Duplicated	188170	325.9	436	EOG09370BQO	Fragmented	sogi_0031240	107.4	108	EOG09370BJE	Complete	comp193666_c0_seq1	399.8	325	EOG093707B7	Duplicated	c66193f2p02214	385	470	EOG09370AL3	Complete	Sh04_t020700	394	346
	EOG09370AS9	Fragmented	c21967_f1p0_1765	27.5	135	EOG09370B65	Complete	c9900_f1p0_1255	203.6	261	EOG09370AI8	Complete	c20310_f1p0_1866	34	148	EOG0937068H	Duplicated	215345	325.8	436	EOG09370BYX	Fragmented	sogi_0043660	159.6	145	EOG09370BK5	Fragmented	comp206538_c1_seq1	93.9	242	EOG093707B7	Duplicated	c94308f1p01964	374.2	450	EOG09370ARO	Missing
	EOG09370AV1	Duplicated	c13294_f1p0_1640	325.6	226	EOG09370B7D	Duplicated	c13557_f1p2_1212	248	214	EOG09370AJP	Complete	c9254_f1p2_1297	447.5	327	EOG093706PM	Duplicated	24748	171.1	314	EOG09370C5A	Fragmented	sogi_0018743	114.8	111	EOG09370BQO	Fragmented	comp195928_c0_seq1	122.5	149	EOG093707HK	Duplicated	c82762f1p02792	424.7	424	EOG09370AS9	Fragmented	Sh04_t011880	109.2	124
	EOG09370AV1	Duplicated	c15512_f1p0_1629	313.8	197	EOG09370B7D	Duplicated	c30066_f1p2_1157	220.8	227	EOG09370AL3	Duplicated	c16943_f1p0_1694	437.3	346	EOG093706PM	Duplicated	139132	171.1	314	EOG09370CAN	Complete	sogi_0014070	321.3	278	EOG09370BYX	Complete	comp186929_c0_seq1	268.1	211	EOG093707HK	Duplicated	c86206f1p02785	432.5	489	EOG09370AV1	Missing
	EOG09370AV1	Duplicated	c21836_f1p0_1623	316.6	196	EOG09370BBR	Complete	c14339_f1p0_1753	633.1	342	EOG09370AL3	Duplicated	c2600_f3p0_1793	438.2	346	EOG093706RN	Fragmented	69538	48.1	68	EOG09370CAV	Fragmented	sogi_0017089	203.9	254	EOG09370C5A	Complete	comp189897_c0_seq1	284.1	418	EOG093707HK	Duplicated	c92820f1p02809	432.4	489	EOG09370AWB	Fragmented	Sh02_t005010	204.3	210
	EOG09370AWB	Complete	c5215_f1p1_1755	400.4	334	EOG09370BGO	Complete	c34520_f1p0_1571	170.3	157	EOG09370AL3	Duplicated	c33212_f3p0_1732	439.8	346	EOG093706X0	Fragmented	73909	135.3	176	EOG09370CF1	Complete	sogi_0017927	107.7	125	EOG09370CAN	Complete	comp206171_c0_seq1	373.9	327	EOG093707LO	Missing				EOG09370B1L	Complete	Sh03_t001340	401.8	397
	EOG09370B1L	Missing				EOG09370BJE	Duplicated	c22494_f1p1_2044	290.5	326	EOG09370ARO	Complete	c36190_f1p0_1885	373.8	334	EOG09370762	Duplicated	102223	835	487	EOG09370CIV	Fragmented	sogi_0120197	127.1	113	EOG09370CAV	Complete	comp205399_c0_seq1	507.3	539	EOG093707RF	Complete	c93039f1p03164	431.4	482	EOG09370B65	Complete	Sh09_t004790	191.2	269
	EOG09370B65	Duplicated	c19328_f1p0_1727	34	148	EOG09370BJE	Duplicated	c34080_f2p1_2077	300.7	276	EOG09370AS9	Complete	c13433_f1p1_1337	219.7	175	EOG09370762	Duplicated	201390	835.1	487	EOG09370CK6	Fragmented	sogi_0072102	158.3	188	EOG09370CF1	Complete	comp204697_c0_seq1	118.9	215	EOG093707VN	Duplicated	c32966f1p01872	446.2	380	EOG09370B7D	Complete	Sh01_t040200	247.6	214
	EOG09370B65	Duplicated	c4041_f1p0_1347	34.3	182	EOG09370BK5	Missing				EOG09370AV1	Duplicated	c1714_f3p0_1600	434	370	EOG09370762	Duplicated	208369	835	487	EOG09370CKL	Duplicated	sogi_0000149	214.4	228	EOG09370CIV	Complete	comp202130_c0_seq1	241.9	212	EOG093707VN	Duplicated	c75170f1p01688	404.8	311	EOG09370BBR	Missing
	EOG09370B7D	Duplicated	c11989_f1p0_2053	231.2	178	EOG09370BQO	Fragmented	c6353_f4p0_1464	36.1	106	EOG09370AV1	Duplicated	c17555_f2p0_1684	438.4	333	EOG093707B7	Duplicated	90379	385	470	EOG09370CKL	Duplicated	sogi_0025308	204.5	223	EOG09370CK6	Complete	comp206835_c2_seq1	146	337	EOG093707VQ	Duplicated	c88119f3p13153	456.4	525	EOG09370BGO	Missing
	EOG09370B7D	Duplicated	c6808_f1p0_1667	246.5	214	EOG09370BYX	Missing				EOG09370AV1	Duplicated	c2219_f1p0_1541	435.9	371	EOG093707B7	Duplicated	194177	385	470	EOG09370CKL	Duplicated	sogi_0033414	211.1	229	EOG09370CKL	Duplicated	comp197608_c0_seq1	203.6	223	EOG093707VQ	Duplicated	c91165f2p13211	455.3	525	EOG09370BJE	Complete	Sh10_t019350	393.8	374
	EOG09370BBR	Duplicated	c19391_f1p3_1952	514.6	277	EOG09370C5A	Complete	c10366_f1p0_1215	154.8	278	EOG09370AWB	Complete	c5215_f1p1_1755	400.4	334	EOG093707HK	Complete	137654	224.7	364	EOG09370CRF	Complete	sogi_0004049	485.1	316	EOG09370CKL	Duplicated	comp200289_c1_seq1	207.3	223	EOG0937084T	Missing				EOG09370BK5	Missing
	EOG09370BBR	Duplicated	c7067_f1p0_1663	475.8	264	EOG09370CAN	Complete	c23743_f1p0_1827	378.2	326	EOG09370B1L	Missing				EOG093707LO	Missing				EOG09370CTU	Duplicated	sogi_0004147	238	213	EOG09370CRF	Complete	comp198307_c0_seq1	533.6	373	EOG0937085E	Duplicated	c23856f1p32007	410	360	EOG09370BQO	Complete	Sh04_t007180	229.6	257
	EOG09370BGO	Missing				EOG09370CAV	Missing				EOG09370B65	Complete	c9900_f1p0_1255	203.6	261	EOG093707RF	Duplicated	28408	226.6	258	EOG09370CTU	Duplicated	sogi_0005149	205.8	202	EOG09370CTU	Complete	comp185716_c0_seq1	446.7	363	EOG0937085E	Duplicated	c91363f3p21912	435.7	380	EOG09370BYX	Complete	Sh05_t001900	253.3	202
	EOG09370BJE	Duplicated	c2895_f3p0_2084	400.5	325	EOG09370CF1	Missing				EOG09370B7D	Duplicated	c11989_f1p0_2053	231.2	178	EOG093707RF	Duplicated	137776	226.6	258	EOG09370CTU	Duplicated	sogi_0028359	229	207	EOG09370CZ0	Complete	comp200892_c0_seq1	268.3	243	EOG093708IM	Duplicated	c38553f2p02145	459	360	EOG09370C5A	Missing
	EOG09370BJE	Duplicated	c7397_f1p1_2097	395.4	344	EOG09370CIV	Fragmented	c22432_f1p0_973	97.5	106	EOG09370B7D	Duplicated	c13557_f1p2_1212	248	214	EOG093707RF	Duplicated	214201	203.8	368	EOG09370CZ0	Fragmented	sogi_0037509	60.7	64	EOG09370CZT	Complete	comp203676_c0_seq1	177.6	194	EOG093708IM	Duplicated	c39727f1p12279	458.9	360	EOG09370CAN	Fragmented	Sh01_t005660	149.7	167
	EOG09370BK5	Fragmented	c17234_f1p0_2182	74.6	145	EOG09370CK6	Duplicated	c42934_f1p0_1459	156.6	266	EOG09370B7D	Duplicated	c6808_f1p0_1667	246.5	214	EOG093707VN	Fragmented	59429	297.7	199	EOG09370CZT	Complete	sogi_0026320	178.3	214	EOG09370D13	Complete	comp200408_c0_seq1	461.3	421	EOG093708IM	Duplicated	c55659f2p21854	454.5	353	EOG09370CAV	Missing
	EOG09370BQO	Complete	c12402_f1p0_1530	183.1	202	EOG09370CK6	Duplicated	c8609_f1p0_1897	146.7	347	EOG09370BBR	Complete	c14339_f1p0_1753	633.1	342	EOG093707VQ	Complete	205520	386.5	409	EOG09370D13	Fragmented	sogi_0040769	81.7	86	EOG09370DO5	Fragmented	comp201233_c1_seq1	234.4	207	EOG093708OP	Duplicated	c6833f14p51894	613.5	369	EOG09370CF1	Missing
	EOG09370BYX	Missing				EOG09370CKL	Duplicated	c14039_f2p1_1957	202.1	214	EOG09370BGO	Complete	c34520_f1p0_1571	170.3	157	EOG0937084T	Missing				EOG09370DO5	Complete	sogi_0020464	331.7	315	EOG09370DP4	Complete	comp195826_c0_seq1	289.2	317	EOG093708OP	Duplicated	c82961f1p01930	613.7	369	EOG09370CIV	Complete	Sh01_t032800	244.3	227
	EOG09370C5A	Complete	c17625_f1p0_1762	284.1	441	EOG09370CKL	Duplicated	c1892_f2p1_2097	195.2	209	EOG09370BJE	Duplicated	c2895_f3p0_2084	400.5	325	EOG0937085E	Complete	168806	230	247	EOG09370DP4	Complete	sogi_0035559	228.7	226	EOG09370DS4	Complete	comp196465_c0_seq1	121.3	142	EOG093708OP	Duplicated	c96912f1p51788	613.8	369	EOG09370CK6	Missing
	EOG09370CAN	Missing				EOG09370CRF	Duplicated	c16413_f1p0_1679	532.9	372	EOG09370BJE	Duplicated	c7397_f1p1_2097	395.4	344	EOG093708IM	Duplicated	77326	454.3	353	EOG09370DS4	Complete	sogi_0105464	88.5	105	EOG09370DTG	Complete	comp202712_c0_seq1	245.6	315	EOG093708TP	Duplicated	c22768f1p12009	414.8	385	EOG09370CKL	Duplicated	Sh04_t014560	216.5	228
	EOG09370CAV	Fragmented	c7556_f1p0_3176	207.4	235	EOG09370CRF	Duplicated	c21091_f2p2_1609	535.8	373	EOG09370BK5	Fragmented	c17234_f1p0_2182	74.6	145	EOG093708IM	Duplicated	178772	458.9	360	EOG09370DTG	Complete	sogi_0033263	114	289	EOG09370DV4	Complete	comp205050_c2_seq1	362.6	271	EOG093708TP	Duplicated	c49929f1p01910	367.5	325	EOG09370CKL	Duplicated	Sh06_t008850	206.1	224
	EOG09370CF1	Missing				EOG09370CRF	Duplicated	c30124_f2p2_1652	535.3	373	EOG09370BQO	Complete	c12402_f1p0_1530	183.1	202	EOG093708IM	Duplicated	188213	454.3	353	EOG09370DV4	Complete	sogi_0007659	363.7	271	EOG09370DX4	Missing				EOG093708TP	Duplicated	c91189f2p12455	413.4	385	EOG09370CRF	Complete	Sh03_t009330	258	174
	EOG09370CIV	Complete	c12005_f1p0_1802	237.6	201	EOG09370CTU	Complete	c3211_f2p0_1657	315	279	EOG09370BYX	Missing				EOG093708OP	Duplicated	46685	613.5	369	EOG09370DX4	Missing				EOG09370DXT	Fragmented	comp195234_c0_seq1	93.2	133	EOG0937091Y	Complete	c27346f1p01862	606.2	439	EOG09370CTU	Complete	Sh02_t004910	406.7	350
	EOG09370CK6	Complete	c21505_f2p0_1968	150.5	250	EOG09370CZ0	Missing				EOG09370C5A	Complete	c17625_f1p0_1762	284.1	441	EOG093708OP	Duplicated	157248	613.5	369	EOG09370DXT	Missing				EOG09370DYK	Complete	comp198977_c0_seq1	198.4	169	EOG0937092T	Complete	c85561f1p02419	283.7	437	EOG09370CZ0	Fragmented	Sh04_t014370	207.8	169
	EOG09370CKL	Duplicated	c574_f12p5_1969	214.4	228	EOG09370CZT	Missing				EOG09370CAN	Complete	c23743_f1p0_1827	378.2	326	EOG093708OP	Duplicated	198612	614	369	EOG09370DYK	Complete	sogi_0015048	195.2	168	EOG09370E0Y	Complete	comp196235_c1_seq1	514.4	331	EOG0937092W	Duplicated	c95634f1p03024	468.7	499	EOG09370CZT	Fragmented	Sh01_t039080	84.8	90
	EOG09370CKL	Duplicated	c778_f7p4_2005	214	228	EOG09370D13	Complete	c25909_f1p1_1840	75.6	349	EOG09370CAV	Fragmented	c7556_f1p0_3176	207.4	235	EOG093708TP	Duplicated	57360	414.8	385	EOG09370E0Y	Complete	sogi_0037406	446.4	281	EOG09370E36	Complete	comp196387_c0_seq1	152.7	224	EOG0937092W	Duplicated	c97293f1p02983	464	499	EOG09370D13	Complete	Sh09_t020750	463.1	422
	EOG09370CKL	Duplicated	c999_f10p9_1964	214.5	228	EOG09370DO5	Complete	c13494_f2p0_1699	324.8	315	EOG09370CF1	Missing				EOG093708TP	Duplicated	95763	413.5	385	EOG09370E36	Fragmented	sogi_0006230	114.1	142	EOG09370E4U	Complete	comp201086_c1_seq1	348.2	245	EOG093709BZ	Duplicated	c60200f2p32622	650.4	460	EOG09370DO5	Duplicated	Sh01_t043090	283.1	283
	EOG09370CRF	Complete	c7132_f1p0_1678	310.4	220	EOG09370DP4	Fragmented	c24561_f1p0_1490	184.1	149	EOG09370CIV	Complete	c12005_f1p0_1802	237.6	201	EOG093708TP	Duplicated	168079	414.8	385	EOG09370E4U	Complete	sogi_0018342	348.3	245	EOG09370E4W	Complete	comp199176_c1_seq1	327.2	266	EOG093709BZ	Duplicated	c88007f1p12596	654.1	455	EOG09370DO5	Duplicated	Sh01_t043100	332.7	315
	EOG09370CTU	Duplicated	c1163_f4p0_1649	447	363	EOG09370DS4	Duplicated	c1586_f4p0_1181	122.1	142	EOG09370CK6	Duplicated	c21505_f2p0_1968	150.5	250	EOG0937091Y	Duplicated	60316	606.2	439	EOG09370E4W	Fragmented	sogi_0108271	219.9	158	EOG09370E8S	Complete	comp187888_c0_seq1	312	288	EOG093709BZ	Duplicated	c98520f1p02672	650.1	459	EOG09370DP4	Complete	Sh04_t009530	168.1	283
	EOG09370CTU	Duplicated	c20949_f1p0_1519	446.4	363	EOG09370DS4	Duplicated	c9301_f6p2_1242	121.5	142	EOG09370CK6	Duplicated	c42934_f1p0_1459	156.6	266	EOG0937091Y	Duplicated	171061	606.2	439	EOG09370E8S	Complete	sogi_0000163	310.7	286	EOG09370EHZ	Complete	comp197723_c0_seq1	416.5	343	EOG093709HP	Duplicated	c37205f1p01733	362.8	369	EOG09370DS4	Complete	Sh09_t014900	117.9	134
	EOG09370CZ0	Complete	c16773_f1p0_1530	248.7	219	EOG09370DS4	Duplicated	c934_f3p0_749	107.2	109	EOG09370CK6	Duplicated	c8609_f1p0_1897	146.7	347	EOG0937092T	Duplicated	93321	279.1	387	EOG09370EHZ	Fragmented	sogi_0044153	210	145	EOG09370EL3	Complete	comp197148_c0_seq1	303.9	302	EOG093709HP	Duplicated	c3877f6p11705	362.4	369	EOG09370DTG	Complete	Sh04_t026650	118.9	326
	EOG09370CZT	Missing				EOG09370DTG	Complete	c38150_f1p3_1074	121.2	294	EOG09370CKL	Duplicated	c574_f12p5_1969	214.4	228	EOG0937092T	Duplicated	204195	279.1	387	EOG09370EL3	Fragmented	sogi_0115944	72.4	71	EOG09370ER5	Complete	comp203887_c5_seq1	310.9	293	EOG093709HP	Duplicated	c78494f1p11678	362.4	369	EOG09370DV4	Complete	Sh09_t008070	366.2	271
	EOG09370D13	Complete	c17103_f1p0_2542	51	494	EOG09370DV4	Complete	c37740_f1p0_1715	363.9	270	EOG09370CKL	Duplicated	c778_f7p4_2005	214	228	EOG0937092W	Fragmented	29701	215	239	EOG09370ER5	Duplicated	sogi_0003755	73.4	228	EOG09370F1Q	Complete	comp205842_c2_seq1	103.5	172	EOG093709JG	Duplicated	c28929f1p31749	331.6	311	EOG09370DX4	Missing
	EOG09370DO5	Fragmented	c18615_f1p0_1703	236.7	210	EOG09370DX4	Missing				EOG09370CKL	Duplicated	c999_f10p9_1964	214.5	228	EOG093709BZ	Duplicated	81217	601.5	365	EOG09370ER5	Duplicated	sogi_0007795	73.7	295	EOG09370F3T	Complete	comp168464_c0_seq1	139	201	EOG093709JG	Duplicated	c94935f1p34915	300.1	313	EOG09370DXT	Complete	Sh04_t006570	165	212
	EOG09370DP4	Missing				EOG09370DXT	Duplicated	c39033_f1p0_1793	157.1	213	EOG09370CRF	Duplicated	c16413_f1p0_1679	532.9	372	EOG093709BZ	Duplicated	192071	601.5	365	EOG09370F1Q	Complete	sogi_0036295	112.2	176	EOG09370F47	Fragmented	comp203518_c0_seq1	248.4	165	EOG093709JG	Duplicated	c94935f1p34915	323.6	344	EOG09370DYK	Complete	Sh05_t007640	220.6	209
	EOG09370DS4	Complete	c2287_f2p0_1169	122.1	142	EOG09370DXT	Duplicated	c6042_f2p0_1867	156.4	211	EOG09370CRF	Duplicated	c21091_f2p2_1609	535.8	373	EOG093709BZ	Duplicated	212132	649.7	460	EOG09370F3T	Fragmented	sogi_0093470	80.6	97	EOG09370FKI	Complete	comp195751_c0_seq1	265.1	431	EOG09370A22	Complete	c74056f1p02113	518.8	351	EOG09370E0Y	Fragmented	Sh02_t011390	157.7	156
	EOG09370DTG	Fragmented	c12539_f1p0_995	173.7	212	EOG09370DYK	Fragmented	c20317_f1p0_1267	86.2	70	EOG09370CRF	Duplicated	c30124_f2p2_1652	535.3	373	EOG093709HP	Duplicated	44600	362.4	369	EOG09370F47	Fragmented	sogi_0077981	255.8	183	EOG09370FLD	Complete	comp196777_c0_seq1	434.8	303	EOG09370ADO	Duplicated	c29164f1p01935	613.1	382	EOG09370E36	Complete	Sh02_t011000	149.2	227
	EOG09370DV4	Duplicated	c10269_f1p0_1665	90.4	164	EOG09370E0Y	Duplicated	c14038_f1p0_1721	456.9	291	EOG09370CTU	Duplicated	c1163_f4p0_1649	447	363	EOG093709HP	Duplicated	155196	362.4	369	EOG09370FKI	Fragmented	sogi_0035429	53.6	144	EOG09370FN1	Complete	comp206019_c0_seq1	447.2	280	EOG09370ADO	Duplicated	c60392f1p02305	612.7	382	EOG09370E4U	Complete	Sh03_t033240	266.5	195
	EOG09370DV4	Duplicated	c10269_f1p0_1665	93.1	166	EOG09370E0Y	Duplicated	c15721_f1p1_1576	445.2	284	EOG09370CTU	Duplicated	c20949_f1p0_1519	446.4	363	EOG093709HP	Duplicated	193596	356.8	316	EOG09370FLD	Duplicated	sogi_0012964	431.3	303	EOG09370FSS	Complete	comp199079_c0_seq1	367.8	354	EOG09370ADO	Duplicated	c8245f1p11872	613.2	382	EOG09370E4W	Complete	Sh06_t019830	317.6	266
	EOG09370DX4	Missing				EOG09370E0Y	Duplicated	c35967_f1p0_1407	514	330	EOG09370CZ0	Complete	c16773_f1p0_1530	248.7	219	EOG093709JG	Complete	7252	331.6	311	EOG09370FLD	Duplicated	sogi_0016193	435.9	303	EOG09370FVX	Complete	comp187955_c1_seq1	336.7	297	EOG09370AI8	Duplicated	c54311f1p11870	245.2	232	EOG09370E8S	Complete	Sh02_t024170	207.3	244
	EOG09370DXT	Duplicated	c20421_f1p0_1794	156.8	211	EOG09370E36	Complete	c18620_f2p0_1743	152	224	EOG09370CZT	Missing				EOG09370A22	Duplicated	16989	370.2	266	EOG09370FN1	Complete	sogi_0002622	407.7	279	EOG09370FWQ	Complete	comp207842_c0_seq1	473.2	312	EOG09370AI8	Duplicated	c96519f1p01866	245.3	232	EOG09370EHZ	Complete	Sh04_t001080	416.6	343
	EOG09370DXT	Duplicated	c3448_f1p0_1842	156.5	211	EOG09370E4U	Fragmented	c4402_f1p0_915	44.8	102	EOG09370D13	Complete	c25909_f1p1_1840	75.6	349	EOG09370A22	Duplicated	125853	370.2	266	EOG09370FSS	Complete	sogi_0039970	179.4	172	EOG09370FXE	Missing				EOG09370AJP	Duplicated	c29165f1p21851	574.6	397	EOG09370EL3	Missing
	EOG09370DXT	Duplicated	c4208_f1p1_1626	157.6	211	EOG09370E4W	Fragmented	c41235_f1p0_885	154.4	111	EOG09370DO5	Complete	c13494_f2p0_1699	324.8	315	EOG09370ADO	Duplicated	47686	613.2	382	EOG09370FVX	Duplicated	sogi_0018370	233.7	216	EOG09370GC2	Complete	comp200666_c0_seq1	138.1	136	EOG09370AJP	Duplicated	c81166f2p31696	576.2	398	EOG09370ER5	Complete	Sh08_t009180	298.9	238
	EOG09370DYK	Complete	c12302_f1p0_1366	217.8	209	EOG09370E8S	Complete	c24208_f1p1_1717	311	288	EOG09370DP4	Fragmented	c24561_f1p0_1490	184.1	149	EOG09370ADO	Duplicated	158236	613.2	382	EOG09370FVX	Duplicated	sogi_0031898	205.1	178	EOG09370GEO	Complete	comp196486_c0_seq1	186.1	226	EOG09370AJP	Duplicated	c83792f1p11662	575.6	398	EOG09370F1Q	Complete	Sh03_t007280	114	155
	EOG09370E0Y	Complete	c1926_f4p0_1532	514.8	331	EOG09370EHZ	Fragmented	c2588_f1p0_1306	95.5	105	EOG09370DS4	Duplicated	c1586_f4p0_1181	122.1	142	EOG09370AI8	Complete	139529	34	148	EOG09370FWQ	Complete	sogi_0028277	464	298	EOG09370GHM	Complete	comp205443_c0_seq1	216.6	223	EOG09370AL3	Duplicated	c100020f5p01726	439.9	346	EOG09370F3T	Missing
	EOG09370E36	Missing				EOG09370EL3	Complete	c31909_f1p0_2717	262.8	248	EOG09370DS4	Duplicated	c2287_f2p0_1169	122.1	142	EOG09370AJP	Duplicated	48379	447.5	327	EOG09370FXE	Fragmented	sogi_0034336	44.1	63	EOG09370GHP	Complete	comp207069_c0_seq1	80.8	187	EOG09370AL3	Duplicated	c101043f2p01794	438.2	346	EOG09370F47	Complete	Sh06_t002230	442.4	247
	EOG09370E4U	Duplicated	c1605_f2p0_1959	345.1	245	EOG09370ER5	Duplicated	c16550_f1p0_1767	70.4	228	EOG09370DS4	Duplicated	c9301_f6p2_1242	121.5	142	EOG09370AJP	Duplicated	90883	394.7	294	EOG09370GC2	Duplicated	sogi_0004091	130.9	124	EOG09370GIK	Complete	comp197677_c0_seq1	360.6	225	EOG09370AL3	Duplicated	c115360f1p01630	437.9	346	EOG09370FKI	Complete	Sh08_t007440	266.6	431
	EOG09370E4U	Duplicated	c17006_f1p0_1985	302.3	245	EOG09370ER5	Duplicated	c9939_f1p0_1525	72.7	247	EOG09370DTG	Complete	c38150_f1p3_1074	121.2	294	EOG09370AJP	Duplicated	158914	447.5	327	EOG09370GC2	Duplicated	sogi_0020192	122.3	130	EOG09370GJ7	Complete	comp200604_c1_seq1	376.4	346	EOG09370ARO	Duplicated	c48931f1p21885	381.7	338	EOG09370FLD	Missing
	EOG09370E4U	Duplicated	c3969_f1p0_1991	348.3	245	EOG09370F1Q	Fragmented	c29062_f2p0_1331	71.1	103	EOG09370DV4	Complete	c37740_f1p0_1715	363.9	270	EOG09370AL3	Duplicated	71482	438.3	346	EOG09370GEO	Fragmented	sogi_0037389	134.6	122	EOG09370GK0	Complete	comp200539_c0_seq1	239.6	242	EOG09370ARO	Duplicated	c96253f1p02065	381.2	338	EOG09370FN1	Duplicated	Sh01_t003750	392.5	280
	EOG09370E4W	Complete	c2093_f2p1_1740	327.4	266	EOG09370F3T	Complete	c10713_f1p1_1167	75.9	124	EOG09370DX4	Missing				EOG09370AL3	Duplicated	85824	437.4	346	EOG09370GHM	Missing				EOG09370H3E	Complete	comp189187_c0_seq1	359.2	254	EOG09370AS9	Duplicated	c13433f1p11337	285.2	260	EOG09370FN1	Duplicated	Sh02_t003820	450	280
	EOG09370E8S	Duplicated	c15443_f1p0_1656	310.3	288	EOG09370F47	Duplicated	c17738_f1p0_1171	460.8	270	EOG09370DXT	Duplicated	c20421_f1p0_1794	156.8	211	EOG09370AL3	Duplicated	106816	439.8	346	EOG09370GHP	Fragmented	sogi_0022456	50.1	102	EOG09370H68	Missing				EOG09370AS9	Duplicated	c99143f1p01765	325.1	341	EOG09370FSS	Complete	Sh01_t030220	367.1	355
	EOG09370E8S	Duplicated	c16596_f1p1_1543	308.9	287	EOG09370F47	Duplicated	c20713_f1p0_1425	449.7	270	EOG09370DXT	Duplicated	c39033_f1p0_1793	157.1	213	EOG09370ARO	Duplicated	73393	373.8	334	EOG09370GIK	Complete	sogi_0043515	267.1	181	EOG09370HBN	Complete	comp180194_c0_seq1	208.4	230	EOG09370AV1	Duplicated	c17913f3p01727	438.2	332	EOG09370FVX	Complete	Sh06_t018200	340.1	297
	EOG09370E8S	Duplicated	c6850_f1p1_1710	312.8	288	EOG09370FKI	Missing				EOG09370DXT	Duplicated	c4208_f1p1_1626	157.6	211	EOG09370ARO	Duplicated	184195	373.8	334	EOG09370GJ7	Duplicated	sogi_0001342	257.6	248	EOG09370HD7	Missing				EOG09370AV1	Duplicated	c46962f1p01598	438.1	400	EOG09370FWQ	Duplicated	Sh01_t001860	352.5	246
	EOG09370EHZ	Fragmented	c17927_f1p0_2467	46.6	113	EOG09370FLD	Duplicated	c1475_f3p1_1483	436.8	303	EOG09370DYK	Complete	c12302_f1p0_1366	217.8	209	EOG09370AS9	Duplicated	51276	219.7	175	EOG09370GJ7	Duplicated	sogi_0016612	276.2	267	EOG09370HKV	Complete	comp187445_c0_seq1	189.9	333	EOG09370AV1	Duplicated	c9520f4p01641	436.2	332	EOG09370FWQ	Duplicated	Sh09_t016940	377.7	297
	EOG09370EL3	Missing				EOG09370FLD	Duplicated	c36938_f1p1_1771	433.8	303	EOG09370E0Y	Duplicated	c15721_f1p1_1576	445.2	284	EOG09370AS9	Duplicated	161782	219.7	175	EOG09370GK0	Complete	sogi_0017978	161.4	166	EOG09370HVI	Missing				EOG09370AWB	Duplicated	c117898f1p01611	400.9	334	EOG09370FXE	Complete	Sh01_t038470	76.4	127
	EOG09370ER5	Duplicated	c18814_f1p0_1543	74.1	228	EOG09370FLD	Duplicated	c9689_f1p1_1154	408.2	276	EOG09370E0Y	Duplicated	c1926_f4p0_1532	514.8	331	EOG09370AV1	Duplicated	48578	436.2	332	EOG09370H3E	Complete	sogi_0007403	232.8	172	EOG09370I3J	Complete	comp196368_c0_seq1	229.2	191	EOG09370AWB	Duplicated	c81377f1p11722	400.5	334	EOG09370GC2	Missing
	EOG09370ER5	Duplicated	c4470_f1p0_1781	74.4	227	EOG09370FN1	Duplicated	c18982_f1p0_1304	473	282	EOG09370E0Y	Duplicated	c35967_f1p0_1407	514	330	EOG09370AV1	Duplicated	154100	436.1	370	EOG09370H68	Complete	sogi_0026424	164.9	164	EOG09370I7R	Complete	comp200462_c0_seq1	313.8	197	EOG09370AWB	Duplicated	c86640f2p11754	400.4	334	EOG09370GEO	Missing
	EOG09370ER5	Duplicated	c5247_f1p0_1302	67.2	208	EOG09370FN1	Duplicated	c23826_f1p0_1502	443.6	283	EOG09370E36	Complete	c18620_f2p0_1743	152	224	EOG09370AV1	Duplicated	159110	436.2	332	EOG09370HBN	Fragmented	sogi_0012501	104.8	79	EOG09370IF5	Complete	comp186646_c0_seq1	320.7	275	EOG09370B1L	Missing				EOG09370GHM	Missing
	EOG09370F1Q	Complete	c7033_f1p0_1474	109.1	173	EOG09370FN1	Duplicated	c6358_f2p1_1467	412.6	237	EOG09370E4U	Duplicated	c1605_f2p0_1959	345.1	245	EOG09370AWB	Duplicated	91143	400.5	334	EOG09370HD7	Fragmented	sogi_0084301	138.8	147	EOG09370IH5	Fragmented	comp190834_c1_seq1	170.2	135	EOG09370B65	Duplicated	c51570f1p21449	202.9	261	EOG09370GHP	Fragmented	Sh06_t019010	42.9	116
	EOG09370F3T	Missing				EOG09370FSS	Complete	c8662_f1p0_2135	162.3	181	EOG09370E4U	Duplicated	c17006_f1p0_1985	302.3	245	EOG09370AWB	Duplicated	201996	400.5	334	EOG09370HKV	Fragmented	sogi_0023139	84.1	205	EOG09370IMU	Complete	comp192995_c0_seq1	133.4	150	EOG09370B65	Duplicated	c9900f1p21255	203.6	261	EOG09370GIK	Complete	Sh06_t017890	360	216
	EOG09370F47	Duplicated	c3345_f1p0_1510	450.5	270	EOG09370FVX	Complete	c39809_f1p0_1354	242.8	222	EOG09370E4U	Duplicated	c3969_f1p0_1991	348.3	245	EOG09370AWB	Duplicated	204759	400.4	334	EOG09370HVI	Missing				EOG09370INZ	Fragmented	comp197307_c0_seq1	112.3	92	EOG09370B7D	Duplicated	c37695f1p21212	247.8	214	EOG09370GJ7	Fragmented	Sh04_t027230	246.5	222
	EOG09370F47	Duplicated	c6231_f1p0_1581	444.5	283	EOG09370FWQ	Duplicated	c10899_f3p0_1379	431.4	275	EOG09370E4W	Complete	c2093_f2p1_1740	327.4	266	EOG09370B1L	Missing				EOG09370I3J	Complete	sogi_0004337	248.4	217	EOG09370IUA	Complete	comp198670_c0_seq1	351.9	208	EOG09370B7D	Duplicated	c72724f1p42053	245.7	214	EOG09370GK0	Complete	Sh10_t003790	240.9	242
	EOG09370FKI	Complete	c22174_f1p0_2216	201.1	258	EOG09370FWQ	Duplicated	c12332_f2p0_1370	477.3	312	EOG09370E8S	Duplicated	c24208_f1p1_1717	311	288	EOG09370B65	Duplicated	48828	203.6	261	EOG09370I7R	Fragmented	sogi_0058357	163	105	EOG09370J9L	Complete	comp195083_c1_seq1	221.3	230	EOG09370B7D	Duplicated	c83476f1p31666	246.5	214	EOG09370H3E	Complete	Sh04_t016940	111.9	176
	EOG09370FLD	Duplicated	c1637_f2p0_1489	434.4	303	EOG09370FWQ	Duplicated	c15702_f1p3_1582	437.9	303	EOG09370E8S	Duplicated	c6850_f1p1_1710	312.8	288	EOG09370B65	Duplicated	159356	203.6	261	EOG09370IF5	Complete	sogi_0011434	319.7	275	EOG09370JIK	Fragmented	comp198821_c0_seq1	147.6	112	EOG09370BBR	Complete	c14339f4p21765	633.1	342	EOG09370H68	Missing
	EOG09370FLD	Duplicated	c19056_f1p0_1518	434.6	303	EOG09370FXE	Missing				EOG09370EHZ	Fragmented	c2588_f1p0_1306	95.5	105	EOG09370B7D	Duplicated	66713	248	214	EOG09370IH5	Complete	sogi_0015753	223.6	170	EOG09370JW6	Complete	comp197940_c0_seq1	53.1	111	EOG09370BGO	Complete	c68128f1p01571	180.3	150	EOG09370HBN	Missing
	EOG09370FLD	Duplicated	c2050_f2p0_1563	436.1	303	EOG09370GC2	Complete	c27861_f1p0_1687	119	118	EOG09370EL3	Complete	c31909_f1p0_2717	262.8	248	EOG09370B7D	Duplicated	177508	248	214	EOG09370IMU	Complete	sogi_0013993	161.3	211	EOG09370JZ3	Complete	comp203422_c0_seq1	164.5	161	EOG09370BJE	Duplicated	c120623f1p21779	396.9	323	EOG09370HD7	Complete	Sh_082P23_t000050	355.8	304
	EOG09370FN1	Duplicated	c2308_f2p0_1416	450	280	EOG09370GEO	Complete	c31457_f1p1_1228	187.8	226	EOG09370ER5	Duplicated	c4470_f1p0_1781	74.4	227	EOG09370B7D	Duplicated	203103	246.5	214	EOG09370INZ	Fragmented	sogi_0018772	101.9	111	EOG09370K15	Complete	comp193378_c0_seq1	170.6	153	EOG09370BJE	Duplicated	c62146f1p11991	399.6	325	EOG09370HKV	Missing
	EOG09370FN1	Duplicated	c24282_f6p2_1474	448.2	280	EOG09370GHM	Missing				EOG09370ER5	Duplicated	c5247_f1p0_1302	67.2	208	EOG09370BBR	Duplicated	51911	633.1	342	EOG09370IUA	Complete	sogi_0000169	74.8	177	EOG09370K1R	Duplicated	comp198751_c0_seq1	200.7	227	EOG09370BJE	Duplicated	c70995f4p22097	395.4	344	EOG09370HVI	Missing
	EOG09370FN1	Duplicated	c588_f12p3_1474	449.2	280	EOG09370GHP	Fragmented	c29344_f1p0_2210	48	100	EOG09370F1Q	Complete	c7033_f1p0_1474	109.1	173	EOG09370BBR	Duplicated	162414	633.1	342	EOG09370J9L	Complete	sogi_0040801	212.4	206	EOG09370K1R	Duplicated	comp937596_c0_seq1	197.9	205	EOG09370BK5	Complete	c97662f1p02182	252	399	EOG09370I3J	Missing
	EOG09370FSS	Fragmented	c19437_f1p0_2009	49.5	113	EOG09370GIK	Duplicated	c34921_f1p0_1528	360.6	225	EOG09370F3T	Complete	c10713_f1p1_1167	75.9	124	EOG09370BGO	Duplicated	20405	170.3	157	EOG09370JIK	Missing				EOG09370KD4	Complete	comp178432_c0_seq1	353.2	283	EOG09370BQO	Complete	c71752f1p11598	231.1	262	EOG09370I7R	Fragmented	Sh04_t023010	286.9	184
	EOG09370FVX	Missing				EOG09370GIK	Duplicated	c43756_f1p0_1321	361.3	225	EOG09370F47	Duplicated	c17738_f1p0_1171	460.8	270	EOG09370BGO	Duplicated	129510	170.3	157	EOG09370JW6	Complete	sogi_0003662	58.1	79	EOG09370KGV	Complete	comp192770_c0_seq1	114	92	EOG09370BYX	Complete	c84131f1p01459	265.3	211	EOG09370IF5	Complete	Sh06_t016010	321.7	280
	EOG09370FWQ	Complete	c21225_f1p0_1425	346.3	240	EOG09370GIK	Duplicated	c9617_f1p0_1128	326.8	208	EOG09370F47	Duplicated	c20713_f1p0_1425	449.7	270	EOG09370BJE	Duplicated	83281	395.4	344	EOG09370JZ3	Missing				EOG09370KJ3	Fragmented	comp195523_c0_seq1	68.1	62	EOG09370C5A	Complete	c92130f1p01762	284.1	418	EOG09370IH5	Missing
	EOG09370FXE	Fragmented	c21722_f1p0_1524	68.4	87	EOG09370GJ7	Complete	c10769_f1p1_1543	375.1	345	EOG09370F47	Duplicated	c3345_f1p0_1510	450.5	270	EOG09370BJE	Duplicated	190442	398.9	325	EOG09370K15	Duplicated	sogi_0000545	169.1	152	EOG09370KM9	Complete	comp201164_c0_seq1	108.1	279	EOG09370CAN	Duplicated	c14388f1p32004	377.4	326	EOG09370IMU	Complete	Sh03_t024430	201.7	221
	EOG09370GC2	Complete	c21786_f1p1_1820	124.7	121	EOG09370GK0	Duplicated	c17003_f1p0_1405	71.8	307	EOG09370FKI	Complete	c22174_f1p0_2216	201.1	258	EOG09370BJE	Duplicated	196639	395.4	344	EOG09370K15	Duplicated	sogi_0029832	151.1	138	EOG09370KOV	Complete	comp194043_c0_seq1	115.4	155	EOG09370CAN	Duplicated	c28114f2p31824	378.1	326	EOG09370INZ	Complete	Sh01_t017890	189.2	263
	EOG09370GEO	Missing				EOG09370GK0	Duplicated	c41562_f1p0_1481	68.9	142	EOG09370FLD	Duplicated	c1475_f3p1_1483	436.8	303	EOG09370BK5	Fragmented	30735	74.6	145	EOG09370K1R	Fragmented	sogi_0003115	118.5	134	EOG09370KWF	Complete	comp202026_c0_seq1	149	209	EOG09370CAN	Duplicated	c42085f2p21417	342.2	281	EOG09370IUA	Complete	Sh04_t006590	353.3	208
	EOG09370GHM	Missing				EOG09370H3E	Duplicated	c30196_f1p0_1227	360.1	254	EOG09370FLD	Duplicated	c19056_f1p0_1518	434.6	303	EOG09370BQO	Duplicated	21458	183.1	202	EOG09370KD4	Fragmented	sogi_0094428	297	180	EOG09370KYZ	Complete	comp192297_c0_seq1	310.5	199	EOG09370CAV	Complete	c82603f1p03176	426.5	518	EOG09370J9L	Complete	Sh01_t009360	223.4	230
	EOG09370GHP	Fragmented	c1604_f2p1_2114	49.1	100	EOG09370H3E	Duplicated	c46544_f3p0_1415	360.1	254	EOG09370FLD	Duplicated	c2050_f2p0_1563	436.1	303	EOG09370BQO	Duplicated	130644	183.1	202	EOG09370KGV	Complete	sogi_0066763	113	91	EOG09370L23	Complete	comp202192_c0_seq1	259.8	195	EOG09370CF1	Missing				EOG09370JIK	Missing
	EOG09370GIK	Duplicated	c11943_f1p0_1474	350	199	EOG09370H3E	Duplicated	c46618_f4p0_1357	359.6	254	EOG09370FN1	Duplicated	c18982_f1p0_1304	473	282	EOG09370BYX	Fragmented	103855	70.3	145	EOG09370KJ3	Complete	sogi_0033213	216.7	171	EOG09370L77	Complete	comp202904_c1_seq1	290.1	342	EOG09370CIV	Duplicated	c81014f3p12598	243.2	213	EOG09370JW6	Complete	Sh10_t014240	57	104
	EOG09370GIK	Duplicated	c3144_f1p0_1405	320.8	186	EOG09370H68	Complete	c8811_f1p0_2013	99.6	118	EOG09370FN1	Duplicated	c2308_f2p0_1416	450	280	EOG09370C5A	Duplicated	96239	284.1	441	EOG09370KM9	Fragmented	sogi_0083062	62.7	88	EOG09370LFI	Complete	comp201031_c0_seq1	359.8	235	EOG09370CIV	Duplicated	c91242f2p02661	243.1	213	EOG09370JZ3	Missing
	EOG09370GJ7	Duplicated	c16423_f2p2_1606	353.7	324	EOG09370HBN	Complete	c10952_f1p1_1368	250.3	324	EOG09370FN1	Duplicated	c588_f12p3_1474	449.2	280	EOG09370C5A	Duplicated	207064	284.1	441	EOG09370KOV	Missing				EOG09370LGH	Complete	comp203808_c0_seq1	150.1	207	EOG09370CIV	Duplicated	c97700f1p01802	238.5	187	EOG09370K15	Fragmented	Sh01_t005690	92.3	74
	EOG09370GJ7	Duplicated	c18859_f1p0_1494	371.6	346	EOG09370HD7	Complete	c18557_f2p0_1598	357.1	310	EOG09370FSS	Complete	c8662_f1p0_2135	162.3	181	EOG09370CAN	Duplicated	51945	377.4	326	EOG09370KWF	Duplicated	sogi_0035401	107.1	185	EOG09370LMP	Fragmented	comp203765_c1_seq1	176.3	179	EOG09370CK6	Duplicated	c118859f1p05488	141.4	285	EOG09370K1R	Complete	Sh01_t037420	190.8	196
	EOG09370GK0	Complete	c9145_f2p1_2010	147.4	157	EOG09370HKV	Complete	c19486_f1p1_1676	190.6	333	EOG09370FVX	Complete	c39809_f1p0_1354	242.8	222	EOG09370CAN	Duplicated	67235	342.2	281	EOG09370KWF	Duplicated	sogi_0039541	120.5	156	EOG09370LQ2	Missing				EOG09370CK6	Duplicated	c56422f1p01459	156.6	266	EOG09370KD4	Complete	Sh03_t018970	352.7	284
	EOG09370H3E	Duplicated	c11408_f1p0_1589	164.7	246	EOG09370HVI	Missing				EOG09370FWQ	Duplicated	c10899_f3p0_1379	431.4	275	EOG09370CAN	Duplicated	162450	377.4	326	EOG09370KWF	Duplicated	sogi_0100798	114.8	124	EOG09370LYY	Complete	comp206166_c0_seq1	121.4	245	EOG09370CK6	Duplicated	c86168f1p01977	148.1	357	EOG09370KGV	Missing
	EOG09370H3E	Duplicated	c4027_f1p1_1650	168	248	EOG09370I3J	Duplicated	c14185_f2p1_1455	248.5	217	EOG09370FWQ	Duplicated	c12332_f2p0_1370	477.3	312	EOG09370CAV	Fragmented	140151	207.4	235	EOG09370KYZ	Fragmented	sogi_0019278	146	123	EOG09370M9E	Fragmented	comp197454_c0_seq1	240	157	EOG09370CKL	Duplicated	c106001f1p131911	214.6	228	EOG09370KJ3	Fragmented	Sh06_t018340	157.5	129
	EOG09370H68	Missing				EOG09370I3J	Duplicated	c15180_f1p0_1517	248.3	217	EOG09370FWQ	Duplicated	c15702_f1p3_1582	437.9	303	EOG09370CF1	Missing				EOG09370L23	Fragmented	sogi_0103920	141	107	EOG09370MAO	Complete	comp190279_c0_seq1	310	256	EOG09370CKL	Duplicated	c33570f25p141983	214.4	228	EOG09370KM9	Missing
	EOG09370HBN	Complete	c9661_f1p0_1495	186	232	EOG09370I3J	Duplicated	c40849_f1p0_1407	222.4	222	EOG09370FXE	Fragmented	c21722_f1p0_1524	68.4	87	EOG09370CIV	Duplicated	30759	237.6	201	EOG09370L77	Fragmented	sogi_0046620	80.3	99	EOG09370MDU	Complete	comp188142_c0_seq1	242	179	EOG09370CKL	Duplicated	c95693f1p01981	213.1	228	EOG09370KOV	Complete	Sh10_t012900	118.8	155
	EOG09370HD7	Fragmented	c9330_f1p0_1567	89.9	161	EOG09370I7R	Duplicated	c17593_f2p0_1274	332.7	224	EOG09370GC2	Complete	c27861_f1p0_1687	119	118	EOG09370CIV	Duplicated	140107	237.6	201	EOG09370LFI	Fragmented	sogi_0016254	230.8	140	EOG09370MGF	Complete	comp203823_c0_seq1	182.2	171	EOG09370CRF	Duplicated	c16162f2p31608	536.6	373	EOG09370KWF	Duplicated	Sh06_t007010	116.7	175
	EOG09370HKV	Duplicated	c2471_f1p0_1599	188.1	332	EOG09370I7R	Duplicated	c22463_f1p2_1324	282.9	239	EOG09370GEO	Complete	c31457_f1p1_1228	187.8	226	EOG09370CK6	Duplicated	84464	156.6	266	EOG09370LGH	Fragmented	sogi_0084793	165.6	158	EOG09370MHI	Complete	comp196507_c0_seq1	224.4	236	EOG09370CRF	Duplicated	c23847f1p01661	536.6	373	EOG09370KWF	Duplicated	Sh09_t006500	127.9	201
	EOG09370HKV	Duplicated	c7283_f1p0_1665	189.8	333	EOG09370IF5	Fragmented	c11055_f1p0_896	200.2	175	EOG09370GHM	Missing				EOG09370CK6	Duplicated	188671	156.6	266	EOG09370LMP	Fragmented	sogi_0024712	256.5	216	EOG09370MMK	Complete	comp193493_c0_seq1	350.6	230	EOG09370CRF	Duplicated	c94164f1p21586	535.9	373	EOG09370KYZ	Complete	Sh01_t031290	312.1	199
	EOG09370HVI	Missing				EOG09370IH5	Duplicated	c17421_f3p0_1293	313.7	238	EOG09370GHP	Fragmented	c1604_f2p1_2114	49.1	100	EOG09370CK6	Duplicated	210794	150.5	250	EOG09370LQ2	Complete	sogi_0005044	126.6	198	EOG09370MQ0	Complete	comp205878_c1_seq1	273.5	197	EOG09370CTU	Duplicated	c123195f11p01655	447	363	EOG09370L23	Complete	Sh01_t028680	263.7	217
	EOG09370I3J	Complete	c19561_f1p0_1403	248.6	217	EOG09370IH5	Duplicated	c17786_f2p0_1331	313.3	238	EOG09370GIK	Duplicated	c34921_f1p0_1528	360.6	225	EOG09370CKL	Duplicated	105961	214.6	228	EOG09370LYY	Complete	sogi_0026062	182.9	244	EOG09370MZ4	Complete	comp200867_c0_seq1	344.3	196	EOG09370CTU	Duplicated	c86824f1p01519	446.4	363	EOG09370L77	Complete	Sh10_t009230	288.8	342
	EOG09370I7R	Missing				EOG09370IH5	Duplicated	c6290_f1p0_1189	312.1	238	EOG09370GIK	Duplicated	c43756_f1p0_1321	361.3	225	EOG09370CKL	Duplicated	174999	214.4	228	EOG09370M9E	Complete	sogi_0029983	304.5	203	EOG09370N7W	Missing				EOG09370CTU	Duplicated	c96088f1p01587	447.2	363	EOG09370LFI	Complete	Sh04_t004340	359.3	235
	EOG09370IF5	Missing				EOG09370IMU	Complete	c22299_f1p0_1581	188.7	221	EOG09370GIK	Duplicated	c9617_f1p0_1128	326.8	208	EOG09370CKL	Duplicated	212585	214.6	228	EOG09370MAO	Fragmented	sogi_0005773	233.3	146	EOG09370NBT	Complete	comp198271_c0_seq1	252.2	241	EOG09370CZ0	Duplicated	c87082f1p02199	269.1	254	EOG09370LGH	Complete	Sh03_t024160	165.1	218
	EOG09370IH5	Duplicated	c10463_f2p0_1289	313.3	238	EOG09370INZ	Fragmented	c23656_f1p1_614	85.3	58	EOG09370GJ7	Duplicated	c10769_f1p1_1543	375.1	345	EOG09370CRF	Duplicated	53182	536.6	373	EOG09370MDU	Complete	sogi_0001701	243	179	EOG09370NBW	Complete	comp190538_c0_seq1	149.3	179	EOG09370CZ0	Duplicated	c95472f1p02247	269.5	254	EOG09370LMP	Complete	Sh06_t013990	353.3	303
	EOG09370IH5	Duplicated	c2406_f3p0_1309	312.2	238	EOG09370IUA	Duplicated	c24413_f1p0_1651	352	208	EOG09370GJ7	Duplicated	c16423_f2p2_1606	353.7	324	EOG09370CRF	Duplicated	152973	535.7	373	EOG09370MGF	Fragmented	sogi_0016003	149.4	128	EOG09370NHX	Complete	comp200825_c0_seq1	112	127	EOG09370CZ0	Duplicated	c97511f1p01530	248.7	219	EOG09370LQ2	Complete	Sh05_t001590	137.3	227
	EOG09370IH5	Duplicated	c5503_f1p0_1311	313.2	238	EOG09370IUA	Duplicated	c26071_f1p0_1521	352.2	208	EOG09370GJ7	Duplicated	c18859_f1p0_1494	371.6	346	EOG09370CRF	Duplicated	163672	536.6	373	EOG09370MHI	Fragmented	sogi_0028912	177.5	121	EOG09370NIG	Complete	comp200182_c2_seq1	167.7	163	EOG09370CZT	Complete	c46978f1p02809	169.2	184	EOG09370LYY	Complete	Sh02_t031590	202.1	351
	EOG09370IMU	Missing				EOG09370J9L	Duplicated	c18601_f2p0_1557	221.7	230	EOG09370GK0	Complete	c9145_f2p1_2010	147.4	157	EOG09370CTU	Duplicated	93977	446.4	363	EOG09370MMK	Complete	sogi_0021427	365.2	237	EOG09370O06	Missing				EOG09370D13	Complete	c31777f1p02563	460.4	421	EOG09370M9E	Missing
	EOG09370INZ	Fragmented	c4461_f1p0_1897	105.7	155	EOG09370J9L	Duplicated	c30130_f1p1_1510	221.2	230	EOG09370H3E	Duplicated	c30196_f1p0_1227	360.1	254	EOG09370CTU	Duplicated	204855	446.4	363	EOG09370MQ0	Complete	sogi_0026944	274.3	197	EOG09370O51	Complete	comp183873_c0_seq1	204	149	EOG09370DO5	Duplicated	c32634f1p01737	330.9	315	EOG09370MAO	Missing
	EOG09370IUA	Complete	c4693_f1p0_1609	352.1	208	EOG09370J9L	Duplicated	c8270_f1p1_1540	221.7	230	EOG09370H3E	Duplicated	c46544_f3p0_1415	360.1	254	EOG09370CTU	Duplicated	217815	447	363	EOG09370MZ4	Duplicated	sogi_0028259	350	201	EOG09370OFR	Complete	comp202500_c0_seq1	303.3	293	EOG09370DO5	Duplicated	c35596f1p11698	331	315	EOG09370MDU	Missing
	EOG09370J9L	Duplicated	c2283_f1p0_1759	207.9	232	EOG09370JIK	Duplicated	c30351_f2p0_1110	281	207	EOG09370H3E	Duplicated	c46618_f4p0_1357	359.6	254	EOG09370CZ0	Duplicated	98670	248.7	219	EOG09370MZ4	Duplicated	sogi_0112736	312.5	172	EOG09370OGU	Complete	comp191502_c0_seq1	158.7	205	EOG09370DO5	Duplicated	c70655f3p01700	332.6	315	EOG09370MGF	Complete	Sh04_t000550	198.2	206
	EOG09370J9L	Duplicated	c23320_f1p1_1504	221.9	230	EOG09370JIK	Duplicated	c6997_f1p0_1214	280.9	208	EOG09370H68	Complete	c8811_f1p0_2013	99.6	118	EOG09370CZ0	Duplicated	209528	248.7	219	EOG09370N7W	Complete	sogi_0067499	241.7	164	EOG09370OGW	Complete	comp187200_c0_seq1	137.4	172	EOG09370DP4	Fragmented	c38145f1p01490	184.1	149	EOG09370MHI	Duplicated	Sh01_t032170	212.6	229
	EOG09370JIK	Complete	c17735_f1p0_1239	280.6	207	EOG09370JW6	Complete	c16115_f2p1_1411	30.9	72	EOG09370HBN	Complete	c10952_f1p1_1368	250.3	324	EOG09370CZT	Complete	213410	141.3	202	EOG09370NBT	Fragmented	sogi_0001521	171.4	158	EOG09370OHP	Complete	comp201458_c0_seq1	248.9	205	EOG09370DS4	Duplicated	c1586f12p21242	134.5	160	EOG09370MHI	Duplicated	Sh04_t002810	223.6	236
	EOG09370JW6	Complete	c21360_f1p1_1411	42.5	79	EOG09370JZ3	Missing				EOG09370HD7	Complete	c18557_f2p0_1598	357.1	310	EOG09370D13	Fragmented	155265	145.4	165	EOG09370NBW	Fragmented	sogi_0063217	144.2	136	EOG09370OLY	Missing				EOG09370DS4	Duplicated	c33802f1p01217	122.1	142	EOG09370MMK	Complete	Sh06_t009280	141.9	213
	EOG09370JZ3	Missing				EOG09370K15	Duplicated	c15672_f2p1_1108	171.6	153	EOG09370HKV	Duplicated	c19486_f1p1_1676	190.6	333	EOG09370DO5	Duplicated	85861	232.7	252	EOG09370NHX	Fragmented	sogi_0039259	113	104	EOG09370OO3	Complete	comp187938_c0_seq1	230.8	194	EOG09370DS4	Duplicated	c39470f1p31078	135.5	160	EOG09370MQ0	Complete	Sh07_t005180	257.8	194
	EOG09370K15	Missing				EOG09370K15	Duplicated	c26811_f1p0_1145	170.8	153	EOG09370HKV	Duplicated	c2471_f1p0_1599	188.1	332	EOG09370DO5	Duplicated	196576	232.7	252	EOG09370NIG	Duplicated	sogi_0001922	140	147	EOG09370OS5	Complete	comp200106_c0_seq1	78.7	199	EOG09370DTG	Complete	c21293f1p51265	126.2	309	EOG09370MZ4	Complete	Sh02_t030710	350.2	198
	EOG09370K1R	Duplicated	c1341_f4p1_1318	189.7	196	EOG09370K15	Duplicated	c3228_f2p0_1074	171.1	153	EOG09370HKV	Duplicated	c7283_f1p0_1665	189.8	333	EOG09370DP4	Fragmented	67001	184.1	149	EOG09370NIG	Duplicated	sogi_0034486	123.3	129	EOG09370OUS	Complete	comp205059_c0_seq1	326.2	269	EOG09370DV4	Duplicated	c43030f1p21717	363.7	271	EOG09370N7W	Complete	Sh01_t008240	251.2	226
	EOG09370K1R	Duplicated	c21533_f1p1_1252	190.6	196	EOG09370K1R	Duplicated	c21043_f1p1_1036	238.6	210	EOG09370HVI	Missing				EOG09370DS4	Duplicated	43052	121.5	142	EOG09370O06	Fragmented	sogi_0003980	167.2	156	EOG09370P2W	Complete	comp191915_c1_seq1	105.8	97	EOG09370DV4	Duplicated	c63440f2p11712	363.9	270	EOG09370NBT	Complete	Sh09_t014680	254.5	241
	EOG09370K1R	Duplicated	c6532_f8p2_1303	189.9	196	EOG09370K1R	Duplicated	c22648_f1p0_1075	242.8	210	EOG09370I3J	Duplicated	c14185_f2p1_1455	248.5	217	EOG09370DS4	Duplicated	153641	121.5	142	EOG09370O51	Fragmented	sogi_0065165	165.9	115	EOG09370P5Q	Fragmented	comp196900_c2_seq1	134.4	165	EOG09370DV4	Duplicated	c95804f1p01825	363.3	270	EOG09370NBW	Fragmented	Sh03_t005000	140.3	127
	EOG09370KD4	Complete	c18495_f1p0_1199	380.8	262	EOG09370KD4	Complete	c729_f3p2_1305	383.7	234	EOG09370I3J	Duplicated	c15180_f1p0_1517	248.3	217	EOG09370DS4	Duplicated	172038	107.2	109	EOG09370OFR	Complete	sogi_0007926	97.9	198	EOG09370P7I	Complete	comp184013_c0_seq1	102.5	159	EOG09370DX4	Missing				EOG09370NHX	Missing
	EOG09370KGV	Missing				EOG09370KGV	Complete	c20702_f1p0_1164	113.5	92	EOG09370I3J	Duplicated	c19561_f1p0_1403	248.6	217	EOG09370DTG	Fragmented	98341	173.7	212	EOG09370OGU	Missing				EOG09370P9T	Fragmented	comp193943_c0_seq1	261.5	217	EOG09370DXT	Duplicated	c65143f1p01626	157.6	211	EOG09370NIG	Missing
	EOG09370KJ3	Complete	c19004_f1p0_1389	222.1	171	EOG09370KJ3	Complete	c19368_f1p0_1269	217.6	171	EOG09370I7R	Duplicated	c17593_f2p0_1274	332.7	224	EOG09370DV4	Duplicated	83669	361.6	271	EOG09370OGW	Complete	sogi_0001073	127.6	163	EOG09370PBD	Duplicated	comp190157_c0_seq1	378.2	221	EOG09370DXT	Duplicated	c69082f1p01793	157.1	213	EOG09370O06	Complete	Sh02_t018570	211.6	194
	EOG09370KM9	Missing				EOG09370KM9	Missing				EOG09370I7R	Duplicated	c22463_f1p2_1324	282.9	239	EOG09370DV4	Duplicated	194468	361.6	271	EOG09370OHP	Missing				EOG09370PBD	Duplicated	comp190622_c0_seq1	368.1	221	EOG09370DXT	Duplicated	c76431f1p01794	156.8	211	EOG09370O51	Missing
	EOG09370KOV	Missing				EOG09370KOV	Complete	c40221_f1p0_1243	116.1	155	EOG09370IF5	Fragmented	c11055_f1p0_896	200.2	175	EOG09370DX4	Missing				EOG09370OLY	Fragmented	sogi_0016007	161	98	EOG09370PBD	Duplicated	comp515519_c0_seq1	361.6	215	EOG09370DYK	Duplicated	c22447f1p11266	219.9	209	EOG09370OFR	Duplicated	Sh08_t003940	123	279
	EOG09370KWF	Duplicated	c2058_f4p0_1487	86.4	155	EOG09370KWF	Complete	c42792_f1p0_1825	150.1	208	EOG09370IH5	Duplicated	c10463_f2p0_1289	313.3	238	EOG09370DXT	Duplicated	85093	157.1	213	EOG09370OO3	Complete	sogi_0073217	159.1	144	EOG09370PLC	Complete	comp194836_c0_seq1	270.6	233	EOG09370DYK	Duplicated	c98216f1p11366	217.6	209	EOG09370OFR	Duplicated	Sh_250F11_t000040	123.1	252
	EOG09370KWF	Duplicated	c21766_f1p0_1749	81.1	110	EOG09370KYZ	Duplicated	c29324_f2p2_1600	311	199	EOG09370IH5	Duplicated	c17786_f2p0_1331	313.3	238	EOG09370DXT	Duplicated	193558	157.6	211	EOG09370OS5	Complete	sogi_0000538	94.4	128	EOG09370PN3	Complete	comp204774_c0_seq1	30.8	92	EOG09370E0Y	Duplicated	c15721f7p11574	514.6	331	EOG09370OGU	Complete	Sh10_t008690	167.9	177
	EOG09370KYZ	Complete	c2443_f1p0_1557	311.1	199	EOG09370KYZ	Duplicated	c2993_f1p0_1637	310.9	199	EOG09370IH5	Duplicated	c6290_f1p0_1189	312.1	238	EOG09370DXT	Duplicated	195828	157.1	213	EOG09370OUS	Duplicated	sogi_0014251	202.9	152	EOG09370PYJ	Fragmented	comp191758_c0_seq1	138.1	118	EOG09370E0Y	Duplicated	c84268f1p11436	514.7	333	EOG09370OGW	Complete	Sh06_t017260	126.8	157
	EOG09370L23	Duplicated	c21635_f1p0_1190	178.7	140	EOG09370KYZ	Duplicated	c9122_f2p1_1754	310.7	199	EOG09370IMU	Complete	c22299_f1p0_1581	188.7	221	EOG09370DYK	Duplicated	98989	217.8	209	EOG09370OUS	Duplicated	sogi_0062739	221	174	EOG09370QBK	Fragmented	comp198475_c0_seq1	80	80	EOG09370E0Y	Duplicated	c95020f1p11522	513.6	329	EOG09370OHP	Complete	Sh09_t000380	253	205
	EOG09370L23	Duplicated	c8744_f1p0_1258	192.6	127	EOG09370L23	Duplicated	c2305_f1p0_1217	309.8	219	EOG09370INZ	Fragmented	c4461_f1p0_1897	105.7	155	EOG09370DYK	Duplicated	209852	217.8	209	EOG09370P2W	Duplicated	sogi_0017157	107.3	97	EOG09370QBR	Complete	comp194839_c0_seq1	307.7	243	EOG09370E36	Complete	c36596f2p11743	152	224	EOG09370OLY	Complete	Sh07_t000500	176.7	187
	EOG09370L77	Missing				EOG09370L23	Duplicated	c41395_f1p0_1345	267.5	201	EOG09370IUA	Duplicated	c24413_f1p0_1651	352	208	EOG09370E0Y	Duplicated	73239	514	330	EOG09370P2W	Duplicated	sogi_0028645	106.1	97	EOG09370QCX	Missing				EOG09370E4U	Duplicated	c81087f3p11992	348.3	245	EOG09370OO3	Missing
	EOG09370LFI	Complete	c23088_f1p0_1353	360.1	235	EOG09370L23	Duplicated	c4737_f1p0_1152	310.1	219	EOG09370IUA	Duplicated	c26071_f1p0_1521	352.2	208	EOG09370E0Y	Duplicated	184046	514	330	EOG09370P2W	Duplicated	sogi_0107357	106.7	97	EOG09370QFD	Fragmented	comp198648_c0_seq1	83	77	EOG09370E4U	Duplicated	c81099f2p11960	345.3	245	EOG09370OS5	Missing
	EOG09370LGH	Missing				EOG09370L77	Missing				EOG09370IUA	Duplicated	c4693_f1p0_1609	352.1	208	EOG09370E36	Duplicated	66051	152	224	EOG09370P5Q	Fragmented	sogi_0008954	102.8	128	EOG09370QI4	Complete	comp197684_c0_seq1	161.6	186	EOG09370E4U	Duplicated	c81728f1p12037	348.8	245	EOG09370OUS	Duplicated	Sh03_t032640	492.1	385
	EOG09370LMP	Missing				EOG09370LFI	Complete	c32655_f1p1_1341	240.4	172	EOG09370J9L	Duplicated	c23320_f1p1_1504	221.9	230	EOG09370E36	Duplicated	176856	152	224	EOG09370P7I	Fragmented	sogi_0094853	56.2	85	EOG09370QJ1	Complete	comp208861_c0_seq1	262.5	191	EOG09370E4W	Duplicated	c72385f1p01664	322.6	244	EOG09370OUS	Duplicated	Sh03_t032650	448.4	378
	EOG09370LQ2	Complete	c16158_f1p1_1731	123.6	200	EOG09370LGH	Complete	c43572_f1p0_1415	236	249	EOG09370J9L	Duplicated	c30130_f1p1_1510	221.2	230	EOG09370E4U	Duplicated	90873	348.2	245	EOG09370P9T	Fragmented	sogi_0027736	209.6	177	EOG09370QKS	Complete	comp198341_c0_seq1	198.6	141	EOG09370E4W	Duplicated	c82187f1p01345	323.3	244	EOG09370P2W	Complete	Sh06_t005840	87.5	69
	EOG09370LYY	Duplicated	c2640_f1p0_1774	201.1	335	EOG09370LMP	Duplicated	c1255_f2p0_1471	352	303	EOG09370J9L	Duplicated	c8270_f1p1_1540	221.7	230	EOG09370E4U	Duplicated	103115	348.3	245	EOG09370PBD	Duplicated	sogi_0009127	364.4	214	EOG09370QMM	Complete	comp191296_c0_seq1	204.2	233	EOG09370E4W	Duplicated	c88408f1p01599	319.8	266	EOG09370P5Q	Complete	Sh03_t031020	213.2	255
	EOG09370LYY	Duplicated	c3563_f1p0_1795	178.6	293	EOG09370LMP	Duplicated	c24191_f1p0_1535	351.5	303	EOG09370JIK	Duplicated	c17735_f1p0_1239	280.6	207	EOG09370E4U	Duplicated	201831	348.3	245	EOG09370PBD	Duplicated	sogi_0018050	376.8	221	EOG09370QT3	Fragmented	comp199156_c0_seq1	58.9	67	EOG09370E8S	Duplicated	c60451f2p11710	312.8	288	EOG09370P7I	Missing
	EOG09370M9E	Duplicated	c12105_f2p0_1096	304	203	EOG09370LQ2	Complete	c32266_f1p2_1540	93.1	153	EOG09370JIK	Duplicated	c30351_f2p0_1110	281	207	EOG09370E4W	Duplicated	96746	327.5	266	EOG09370PBD	Duplicated	sogi_0019515	379.7	221	EOG09370QVI	Fragmented	comp196205_c0_seq1	128.1	123	EOG09370E8S	Duplicated	c81950f1p11656	313.2	288	EOG09370P9T	Duplicated	Sh03_t010590	409.5	337
	EOG09370M9E	Duplicated	c14839_f1p0_1238	303.6	203	EOG09370LYY	Duplicated	c25562_f1p0_1762	179.8	189	EOG09370JIK	Duplicated	c6997_f1p0_1214	280.9	208	EOG09370E4W	Duplicated	205761	327.5	266	EOG09370PLC	Complete	sogi_0036158	277.2	228	EOG09370R3M	Complete	comp188388_c0_seq1	277.8	183	EOG09370EHZ	Duplicated	c52461f1p02606	72.4	299	EOG09370P9T	Duplicated	Sh_238L12_t000010	428	337
	EOG09370M9E	Duplicated	c9807_f1p1_1244	303.6	203	EOG09370LYY	Duplicated	c41236_f1p0_1736	200.8	351	EOG09370JW6	Complete	c16115_f2p1_1411	30.9	72	EOG09370E8S	Duplicated	53107	299	265	EOG09370PN3	Complete	sogi_0009327	107.7	91	EOG09370R67	Complete	comp189580_c0_seq1	146.8	111	EOG09370EHZ	Duplicated	c97152f1p12464	73.4	307	EOG09370PBD	Duplicated	Sh01_t034790	379.4	221
	EOG09370MAO	Duplicated	c16502_f3p0_1440	310.1	256	EOG09370M9E	Duplicated	c22173_f1p1_1099	304.1	203	EOG09370JZ3	Missing				EOG09370E8S	Duplicated	163600	299	265	EOG09370PYJ	Duplicated	sogi_0000668	279.9	182	EOG09370RCD	Fragmented	comp41692_c0_seq1	124.2	111	EOG09370EL3	Duplicated	c49195f1p02717	306	339	EOG09370PBD	Duplicated	Sh02_t026730	380.4	221
	EOG09370MAO	Duplicated	c2215_f3p1_1381	310.3	230	EOG09370M9E	Duplicated	c31416_f1p1_1039	305.3	203	EOG09370K15	Duplicated	c15672_f2p1_1108	171.6	153	EOG09370E8S	Duplicated	190842	312.8	288	EOG09370PYJ	Duplicated	sogi_0008092	285.1	220	EOG09370RCQ	Complete	comp202384_c0_seq1	295.2	193	EOG09370EL3	Duplicated	c63291f1p01746	278.5	276	EOG09370PBD	Duplicated	Sh_020D23_t000030	378.7	221
	EOG09370MAO	Duplicated	c23947_f3p1_1392	310.6	230	EOG09370M9E	Duplicated	c8085_f4p1_977	304.5	203	EOG09370K15	Duplicated	c26811_f1p0_1145	170.8	153	EOG09370EHZ	Fragmented	62823	95.5	105	EOG09370PYJ	Duplicated	sogi_0008460	264.7	176	EOG09370RCS	Complete	comp197905_c2_seq1	208	174	EOG09370EL3	Duplicated	c97846f1p02850	303.5	303	EOG09370PLC	Complete	Sh06_t005000	290.5	229
	EOG09370MDU	Duplicated	c1016_f3p0_1057	242.8	179	EOG09370MAO	Duplicated	c210_f4p0_1435	310.2	256	EOG09370K15	Duplicated	c3228_f2p0_1074	171.1	153	EOG09370EL3	Duplicated	78816	262.8	248	EOG09370QBK	Missing				EOG09370RIT	Complete	comp187953_c0_seq1	270.9	134	EOG09370ER5	Complete	c24719f1p02529	357.9	335	EOG09370PN3	Complete	Sh10_t011380	130.2	181
	EOG09370MDU	Duplicated	c1058_f3p2_1085	242.2	179	EOG09370MAO	Duplicated	c36981_f1p0_1329	299.8	213	EOG09370K1R	Duplicated	c21043_f1p1_1036	238.6	210	EOG09370EL3	Duplicated	184349	262.8	248	EOG09370QBR	Complete	sogi_0004751	245.7	214	EOG09370RJN	Complete	comp193330_c0_seq1	356.8	272	EOG09370F1Q	Duplicated	c42343f2p01331	110.5	134	EOG09370PYJ	Complete	Sh04_t025630	318	220
	EOG09370MDU	Duplicated	c761_f9p2_1094	242.6	179	EOG09370MAO	Duplicated	c41338_f1p1_1438	310.1	256	EOG09370K1R	Duplicated	c22648_f1p0_1075	242.8	210	EOG09370ER5	Complete	205139	74.4	227	EOG09370QCX	Fragmented	sogi_0118594	28.6	61	EOG09370RRJ	Complete	comp184507_c0_seq1	241.1	157	EOG09370F1Q	Duplicated	c48061f1p11385	110	155	EOG09370QBK	Complete	Sh04_t001420	92.6	126
	EOG09370MGF	Missing				EOG09370MDU	Duplicated	c10072_f2p0_1075	242.7	179	EOG09370KD4	Duplicated	c18495_f1p0_1199	380.8	262	EOG09370F1Q	Duplicated	25087	109.1	173	EOG09370QFD	Complete	sogi_0108734	123.8	147	EOG09370S0F	Complete	comp193776_c1_seq1	141.6	126	EOG09370F1Q	Duplicated	c83580f1p01474	109.1	173	EOG09370QBR	Complete	Sh04_t026370	309.5	243
	EOG09370MHI	Duplicated	c1059_f3p3_2006	215.6	230	EOG09370MDU	Duplicated	c13578_f4p1_1060	242.7	179	EOG09370KD4	Duplicated	c729_f3p2_1305	383.7	234	EOG09370F1Q	Duplicated	134396	109.1	173	EOG09370QI4	Complete	sogi_0046312	150.3	143	EOG09370S1Z	Missing				EOG09370F3T	Duplicated	c38855f1p11167	139.5	201	EOG09370QCX	Missing
	EOG09370MHI	Duplicated	c12826_f1p2_1947	224.3	236	EOG09370MDU	Duplicated	c43289_f1p1_1245	242.1	179	EOG09370KGV	Complete	c20702_f1p0_1164	113.5	92	EOG09370F3T	Duplicated	10342	75.9	124	EOG09370QJ1	Complete	sogi_0015067	247.7	191	EOG09370S3E	Complete	comp187619_c1_seq1	106.8	100	EOG09370F3T	Duplicated	c65144f1p01342	139.2	201	EOG09370QFD	Complete	Sh07_t010470	147.9	154
	EOG09370MMK	Duplicated	c12287_f1p0_1789	352.4	231	EOG09370MGF	Complete	c12826_f1p0_1749	189.2	186	EOG09370KJ3	Duplicated	c19004_f1p0_1389	222.1	171	EOG09370F3T	Duplicated	118977	75.9	124	EOG09370QKS	Complete	sogi_0021097	202.3	151	EOG09370S4T	Complete	comp198910_c1_seq1	128.9	97	EOG09370F47	Duplicated	c18189f1p01171	460.8	270	EOG09370QI4	Missing
	EOG09370MMK	Duplicated	c18248_f1p0_1363	371.7	237	EOG09370MHI	Complete	c7446_f1p1_1994	222.3	236	EOG09370KJ3	Duplicated	c19368_f1p0_1269	217.6	171	EOG09370F47	Duplicated	54387	460.8	270	EOG09370QMM	Fragmented	sogi_0077700	110.6	113	EOG09370SC9	Complete	comp202113_c0_seq1	142	142	EOG09370F47	Duplicated	c23114f1p01425	449.7	270	EOG09370QJ1	Complete	Sh01_t034450	261.3	191
	EOG09370MQ0	Duplicated	c12833_f1p0_1368	273	195	EOG09370MMK	Duplicated	c26734_f1p0_1230	223.4	165	EOG09370KM9	Missing				EOG09370F47	Duplicated	165101	460.8	270	EOG09370QT3	Missing				EOG09370SO4	Complete	comp205662_c0_seq1	70.8	114	EOG09370F47	Duplicated	c88422f1p01510	450.5	270	EOG09370QKS	Complete	Sh08_t003870	205.3	152
	EOG09370MQ0	Duplicated	c1779_f2p0_1296	273.8	195	EOG09370MMK	Duplicated	c5662_f1p0_1313	229.8	167	EOG09370KOV	Complete	c40221_f1p0_1243	116.1	155	EOG09370F47	Duplicated	168317	449.7	270	EOG09370QVI	Fragmented	sogi_0036998	82.3	109	EOG09370SON	Complete	comp195486_c0_seq1	214.9	158	EOG09370FKI	Complete	c97565f1p12216	262.7	377	EOG09370QMM	Missing
	EOG09370MZ4	Duplicated	c18809_f1p0_1142	385.8	227	EOG09370MQ0	Complete	c29180_f1p2_1375	223.2	154	EOG09370KWF	Complete	c42792_f1p0_1825	150.1	208	EOG09370FKI	Duplicated	98698	201.1	258	EOG09370R3M	Duplicated	sogi_0004118	281.9	183	EOG09370SPQ	Complete	comp207736_c2_seq1	148.8	145	EOG09370FLD	Duplicated	c1475f4p21503	436.8	303	EOG09370QT3	Complete	Sh09_t013720	83.3	87
	EOG09370MZ4	Duplicated	c21268_f1p0_1216	385	227	EOG09370MZ4	Duplicated	c23222_f1p2_1094	383	227	EOG09370KYZ	Duplicated	c2443_f1p0_1557	311.1	199	EOG09370FKI	Duplicated	209557	201.1	258	EOG09370R3M	Duplicated	sogi_0005257	278.1	183	EOG09370SV2	Complete	comp204215_c2_seq1	150.2	136	EOG09370FLD	Duplicated	c24372f7p31489	436.8	303	EOG09370QVI	Complete	Sh08_t004920	259.1	217
	EOG09370MZ4	Duplicated	c21326_f3p1_1190	385.1	227	EOG09370MZ4	Duplicated	c34263_f1p2_882	352.1	201	EOG09370KYZ	Duplicated	c29324_f2p2_1600	311	199	EOG09370FLD	Duplicated	60700	435.5	303	EOG09370R3M	Duplicated	sogi_0009699	279.1	183	EOG09370SYK	Complete	comp195858_c1_seq1	383.9	450	EOG09370FLD	Duplicated	c27925f5p21515	435.5	303	EOG09370R3M	Complete	Sh_232F04_t000090	280.3	183
	EOG09370N7W	Missing				EOG09370MZ4	Duplicated	c649_f2p0_1215	385.1	227	EOG09370KYZ	Duplicated	c2993_f1p0_1637	310.9	199	EOG09370FLD	Duplicated	153550	436.8	303	EOG09370R67	Complete	sogi_0013184	146.6	107	EOG09370T6W	Missing				EOG09370FN1	Duplicated	c40107f1p01304	473	282	EOG09370R67	Missing
	EOG09370NBT	Duplicated	c10489_f2p0_1273	252.9	241	EOG09370N7W	Complete	c3751_f1p0_1526	427.6	281	EOG09370L23	Duplicated	c2305_f1p0_1217	309.8	219	EOG09370FLD	Duplicated	171441	435.5	303	EOG09370RCD	Complete	sogi_0078700	156.4	167	EOG09370T9R	Complete	comp188628_c0_seq1	221.7	157	EOG09370FN1	Duplicated	c73230f1p11345	450.2	280	EOG09370RCD	Complete	Sh07_t011380	278.6	292
	EOG09370NBT	Duplicated	c7520_f2p2_1258	246.3	229	EOG09370NBT	Duplicated	c360_f5p3_1275	252.9	241	EOG09370L23	Duplicated	c41395_f1p0_1345	267.5	201	EOG09370FN1	Duplicated	68213	473	282	EOG09370RCQ	Duplicated	sogi_0000807	273.5	168	EOG09370TBD	Complete	comp197659_c0_seq1	230.1	136	EOG09370FN1	Duplicated	c89663f6p71437	449.3	280	EOG09370RCQ	Complete	Sh01_t042420	296.4	193
	EOG09370NBT	Duplicated	c8805_f1p0_1318	252.7	241	EOG09370NBT	Duplicated	c5388_f1p3_1317	252.7	241	EOG09370L23	Duplicated	c4737_f1p0_1152	310.1	219	EOG09370FN1	Duplicated	179025	473	282	EOG09370RCQ	Duplicated	sogi_0027002	294.1	193	EOG09370TBG	Duplicated	comp186620_c0_seq1	121.4	128	EOG09370FSS	Complete	c37657f1p02135	302.6	277	EOG09370RCS	Complete	Sh04_t006580	161.5	155
	EOG09370NBW	Missing				EOG09370NBT	Duplicated	c994_f6p1_1240	253.7	241	EOG09370L77	Missing				EOG09370FN1	Duplicated	190689	450	280	EOG09370RCS	Complete	sogi_0039675	193.5	189	EOG09370TBG	Duplicated	comp202562_c1_seq1	126.4	151	EOG09370FVX	Duplicated	c32230f3p01394	337.1	297	EOG09370RIT	Complete	Sh01_t004990	273.1	134
	EOG09370NHX	Complete	c16970_f1p0_1455	108.1	107	EOG09370NBW	Duplicated	c23493_f1p0_1363	134.5	185	EOG09370LFI	Complete	c23088_f1p0_1353	360.1	235	EOG09370FSS	Duplicated	9933	162.3	181	EOG09370RIT	Duplicated	sogi_0003789	267.9	134	EOG09370TCX	Complete	comp192923_c0_seq1	261.8	206	EOG09370FVX	Duplicated	c48295f1p01354	337.8	297	EOG09370RJN	Missing
	EOG09370NIG	Missing				EOG09370NBW	Duplicated	c42359_f1p2_1522	149.9	179	EOG09370LGH	Complete	c43572_f1p0_1415	236	249	EOG09370FSS	Duplicated	118547	162.3	181	EOG09370RIT	Duplicated	sogi_0009225	269.8	145	EOG09370TFO	Complete	comp203943_c0_seq1	169.8	214	EOG09370FVX	Duplicated	c50108f1p01536	338.3	297	EOG09370RRJ	Missing
	EOG09370O06	Duplicated	c16843_f1p1_1687	212	194	EOG09370NHX	Complete	c19678_f1p0_1628	141.6	174	EOG09370LMP	Duplicated	c1255_f2p0_1471	352	303	EOG09370FVX	Duplicated	73021	242.8	222	EOG09370RJN	Complete	sogi_0018749	179.4	156	EOG09370TG2	Complete	comp196377_c0_seq1	188.2	149	EOG09370FWQ	Duplicated	c10899f6p11381	478.1	312	EOG09370S0F	Complete	Sh01_t038840	134.3	123
	EOG09370O06	Duplicated	c17108_f1p0_2069	211.2	194	EOG09370NIG	Duplicated	c16089_f1p2_1294	164.2	146	EOG09370LMP	Duplicated	c24191_f1p0_1535	351.5	303	EOG09370FVX	Duplicated	183824	242.8	222	EOG09370RRJ	Complete	sogi_0026285	88.2	116	EOG09370TG6	Complete	comp199752_c1_seq1	168.9	148	EOG09370FWQ	Duplicated	c42508f1p31657	438.8	303	EOG09370S1Z	Complete	Sh06_t018110	112.3	101
	EOG09370O06	Duplicated	c8423_f1p1_1048	214.3	194	EOG09370NIG	Duplicated	c16258_f2p3_1136	166.2	157	EOG09370LQ2	Complete	c16158_f1p1_1731	123.6	200	EOG09370FWQ	Duplicated	49533	478.1	312	EOG09370S0F	Complete	sogi_0008493	137.7	116	EOG09370TH4	Complete	comp191518_c0_seq1	135.6	120	EOG09370FWQ	Duplicated	c57219f1p11435	477.1	312	EOG09370S3E	Complete	Sh06_t019870	141.1	171
	EOG09370O51	Missing				EOG09370O06	Duplicated	c24890_f1p0_1074	214.2	194	EOG09370LYY	Duplicated	c2640_f1p0_1774	201.1	335	EOG09370FWQ	Duplicated	160054	478.1	312	EOG09370S1Z	Complete	sogi_0063231	115	101	EOG09370TP2	Complete	comp197963_c2_seq1	191	185	EOG09370FXE	Duplicated	c86050f1p01467	90.8	128	EOG09370S4T	Complete	Sh09_t017360	184.2	131
	EOG09370OFR	Complete	c3852_f1p0_1994	229.8	227	EOG09370O06	Duplicated	c42165_f1p0_939	214.8	194	EOG09370LYY	Duplicated	c3563_f1p0_1795	178.6	293	EOG09370FWQ	Duplicated	189146	477.1	312	EOG09370S3E	Complete	sogi_0007413	150.2	176	EOG09370TS7	Complete	comp195237_c0_seq1	130.6	105	EOG09370FXE	Duplicated	c93667f1p01515	90.9	139	EOG09370SC9	Missing
	EOG09370OGU	Duplicated	c8464_f1p0_1077	115.1	127	EOG09370O06	Duplicated	c7103_f1p0_1190	193.4	195	EOG09370LYY	Duplicated	c41236_f1p0_1736	200.8	351	EOG09370FXE	Fragmented	102613	68.4	87	EOG09370S4T	Complete	sogi_0012276	183.9	131	EOG09370TTI	Fragmented	comp192241_c0_seq1	38.1	34	EOG09370FXE	Duplicated	c96151f1p01524	90.6	128	EOG09370SO4	Complete	Sh05_t007950	71.8	114
	EOG09370OGU	Duplicated	c9797_f1p0_1311	103.8	157	EOG09370O51	Complete	c13789_f1p0_668	217.3	154	EOG09370M9E	Duplicated	c12105_f2p0_1096	304	203	EOG09370GC2	Duplicated	8527	161.9	171	EOG09370SC9	Complete	sogi_0024966	150.1	144	EOG09370U0A	Complete	comp185654_c0_seq1	249.6	226	EOG09370GC2	Duplicated	c33710f1p11841	167.2	171	EOG09370SON	Duplicated	Sh03_t030590	216.6	158
	EOG09370OGW	Duplicated	c12764_f1p0_1171	138.3	173	EOG09370OFR	Fragmented	c29996_f1p1_1569	98.8	105	EOG09370M9E	Duplicated	c31416_f1p1_1039	305.3	203	EOG09370GC2	Duplicated	117073	161.9	171	EOG09370SO4	Fragmented	sogi_0030896	43.8	68	EOG09370U71	Complete	comp200267_c0_seq1	208	251	EOG09370GC2	Duplicated	c47801f1p11765	167.5	171	EOG09370SON	Duplicated	Sh04_t011660	189.8	155
	EOG09370OGW	Duplicated	c16343_f3p0_1161	138.4	173	EOG09370OGU	Duplicated	c16074_f2p1_1224	147	148	EOG09370M9E	Duplicated	c8085_f4p1_977	304.5	203	EOG09370GEO	Duplicated	78594	187.8	226	EOG09370SON	Duplicated	sogi_0027819	194.2	144	EOG09370U9P	Duplicated	comp185114_c0_seq1	118.1	176	EOG09370GC2	Duplicated	c94995f1p21819	167.3	171	EOG09370SPQ	Complete	Sh01_t023690	145	176
	EOG09370OGW	Duplicated	c2867_f1p1_1279	131.8	178	EOG09370OGU	Duplicated	c18652_f2p0_1334	158.9	205	EOG09370MAO	Duplicated	c16502_f3p0_1440	310.1	256	EOG09370GEO	Duplicated	189475	187.8	226	EOG09370SON	Duplicated	sogi_0084019	200.4	146	EOG09370U9P	Duplicated	comp198603_c0_seq1	110.5	169	EOG09370GEO	Duplicated	c25961f1p11057	174.6	212	EOG09370SV2	Complete	Sh04_t008720	105.8	102
	EOG09370OHP	Complete	c1886_f2p1_1344	251.6	205	EOG09370OGW	Duplicated	c20649_f1p1_864	120	134	EOG09370MAO	Duplicated	c23947_f3p1_1392	310.6	230	EOG09370GHM	Missing				EOG09370SPQ	Complete	sogi_0039859	142.7	134	EOG09370UEC	Complete	comp190204_c1_seq1	185.3	115	EOG09370GEO	Duplicated	c57779f1p11228	187.8	226	EOG09370SYK	Fragmented	Sh03_t018610	111.8	149
	EOG09370OLY	Duplicated	c20093_f1p0_1544	177.5	137	EOG09370OGW	Duplicated	c40407_f1p0_1061	124.6	159	EOG09370MAO	Duplicated	c41338_f1p1_1438	310.1	256	EOG09370GHP	Duplicated	27985	82.4	175	EOG09370SV2	Complete	sogi_0019938	144.1	132	EOG09370UG9	Complete	comp189790_c0_seq1	157.7	179	EOG09370GHM	Missing				EOG09370T6W	Missing
	EOG09370OLY	Duplicated	c20373_f1p0_1563	170.8	133	EOG09370OHP	Duplicated	c26276_f1p0_1334	249.8	205	EOG09370MDU	Duplicated	c1016_f3p0_1057	242.8	179	EOG09370GHP	Duplicated	137340	82.4	175	EOG09370SYK	Duplicated	sogi_0009185	165.6	230	EOG09370UID	Complete	comp188928_c0_seq1	227.7	130	EOG09370GHP	Duplicated	c49535f2p12309	84.3	187	EOG09370T9R	Complete	Sh03_t023550	223.8	157
	EOG09370OLY	Duplicated	c8562_f2p0_1646	178.3	138	EOG09370OHP	Duplicated	c6205_f1p1_1205	249.9	205	EOG09370MDU	Duplicated	c1058_f3p2_1085	242.2	179	EOG09370GHP	Duplicated	184540	84.3	187	EOG09370SYK	Duplicated	sogi_0033920	166.7	211	EOG09370UO4	Missing				EOG09370GHP	Duplicated	c62046f1p02210	84.8	187	EOG09370TBD	Missing
	EOG09370OO3	Duplicated	c11641_f1p0_1043	233.6	195	EOG09370OLY	Duplicated	c1775_f1p0_1647	177.2	137	EOG09370MDU	Duplicated	c13578_f4p1_1060	242.7	179	EOG09370GIK	Duplicated	84894	361.3	225	EOG09370T6W	Duplicated	sogi_0006011	174.5	166	EOG09370UR1	Complete	comp201291_c0_seq1	138.3	112	EOG09370GHP	Duplicated	c92210f1p22101	84.9	187	EOG09370TBG	Complete	Sh09_t015180	130.1	151
	EOG09370OO3	Duplicated	c5869_f1p0_1043	230.9	194	EOG09370OLY	Duplicated	c800_f2p1_1585	177.7	138	EOG09370MGF	Complete	c12826_f1p0_1749	189.2	186	EOG09370GIK	Duplicated	185905	360.6	225	EOG09370T6W	Duplicated	sogi_0007772	173	166	EOG09370UR3	Fragmented	comp188803_c0_seq1	163.6	112	EOG09370GIK	Duplicated	c72191f1p01474	360.8	225	EOG09370TCX	Fragmented	Sh03_t012050	31.8	48
	EOG09370OS5	Missing				EOG09370OO3	Complete	c10861_f1p0_1094	135.8	151	EOG09370MHI	Complete	c12826_f1p2_1947	224.3	236	EOG09370GIK	Duplicated	195642	361.3	225	EOG09370T9R	Complete	sogi_0071712	215.3	156	EOG09370USH	Complete	comp203649_c0_seq1	127.5	250	EOG09370GIK	Duplicated	c7748f1p01394	360.4	225	EOG09370TFO	Complete	Sh01_t006510	117.9	186
	EOG09370OUS	Duplicated	c3859_f1p0_1711	440.2	378	EOG09370OS5	Missing				EOG09370MMK	Complete	c18248_f1p0_1363	371.7	237	EOG09370GJ7	Duplicated	49435	378.1	346	EOG09370TBD	Duplicated	sogi_0001055	232.2	136	EOG09370USJ	Complete	comp192258_c0_seq1	248.8	181	EOG09370GIK	Duplicated	c82928f1p01405	361	225	EOG09370TG2	Duplicated	Sh09_t003860	192.6	149
	EOG09370OUS	Duplicated	c7265_f1p0_1815	472.2	358	EOG09370OUS	Complete	c38425_f1p1_1206	276.4	211	EOG09370MQ0	Duplicated	c12833_f1p0_1368	273	195	EOG09370GJ7	Duplicated	159956	378.1	346	EOG09370TBD	Duplicated	sogi_0008373	232.4	136	EOG09370UV4	Complete	comp188362_c0_seq1	205.8	150	EOG09370GJ7	Duplicated	c10769f3p51613	378.1	346	EOG09370TG2	Duplicated	Sh_237L15_contig-1_t000050	192.6	149
	EOG09370P2W	Duplicated	c1878_f2p0_835	104.9	97	EOG09370P2W	Duplicated	c13695_f1p1_721	105.4	97	EOG09370MQ0	Duplicated	c1779_f2p0_1296	273.8	195	EOG09370GJ7	Duplicated	204313	375	345	EOG09370TBG	Complete	sogi_0032930	128.8	151	EOG09370V9R	Fragmented	comp189558_c0_seq1	57	65	EOG09370GJ7	Duplicated	c41365f4p11579	377	347	EOG09370TG6	Missing
	EOG09370P2W	Duplicated	c5797_f1p0_747	105.2	97	EOG09370P2W	Duplicated	c15421_f1p0_713	105.5	97	EOG09370MZ4	Duplicated	c21326_f3p1_1190	385.1	227	EOG09370GK0	Complete	206538	147.4	157	EOG09370TCX	Missing				EOG09370VFL	Complete	comp186110_c0_seq1	260.6	247	EOG09370GJ7	Duplicated	c85788f3p51571	375	345	EOG09370TH4	Missing
	EOG09370P5Q	Missing				EOG09370P2W	Duplicated	c5755_f1p0_571	105.3	97	EOG09370MZ4	Duplicated	c34263_f1p2_882	352.1	201	EOG09370H3E	Duplicated	77951	360.1	254	EOG09370TFO	Complete	sogi_0009369	188.1	249	EOG09370VLM	Duplicated	comp150467_c0_seq1	117.6	114	EOG09370GK0	Complete	c91102f2p12010	235.2	242	EOG09370TP2	Complete	Sh04_t026720	138	161
	EOG09370P7I	Duplicated	c11830_f1p1_1240	102.2	159	EOG09370P5Q	Missing				EOG09370MZ4	Duplicated	c649_f2p0_1215	385.1	227	EOG09370H3E	Duplicated	180149	360.1	254	EOG09370TG2	Complete	sogi_0006814	183.5	142	EOG09370VLM	Duplicated	comp196194_c0_seq1	112.5	112	EOG09370H3E	Duplicated	c56696f1p11227	360.1	254	EOG09370TS7	Missing
	EOG09370P7I	Duplicated	c18450_f1p1_1361	102.1	159	EOG09370P7I	Complete	c13296_f1p1_1239	98.1	159	EOG09370N7W	Complete	c3751_f1p0_1526	427.6	281	EOG09370H3E	Duplicated	188832	360.1	254	EOG09370TG6	Duplicated	sogi_0005939	169.7	148	EOG09370VTP	Complete	comp205371_c0_seq1	244.8	314	EOG09370H3E	Duplicated	c79721f1p11304	360.5	254	EOG09370TTI	Missing
	EOG09370P9T	Missing				EOG09370P9T	Complete	c4261_f1p0_1297	415.4	300	EOG09370NBT	Duplicated	c10489_f2p0_1273	252.9	241	EOG09370H68	Duplicated	70057	99.6	118	EOG09370TG6	Duplicated	sogi_0046463	163.2	131	EOG09370VUX	Complete	comp188741_c0_seq1	142.6	142	EOG09370H3E	Duplicated	c9150f1p11267	360	254	EOG09370U0A	Complete	Sh01_t035490	251	226
	EOG09370PBD	Duplicated	c14484_f6p3_1042	377.4	221	EOG09370PBD	Duplicated	c1184_f4p3_1091	379	221	EOG09370NBT	Duplicated	c360_f5p3_1275	252.9	241	EOG09370H68	Duplicated	180871	99.6	118	EOG09370TG6	Duplicated	sogi_0069121	169.8	148	EOG09370W44	Duplicated	comp198099_c0_seq1	170.6	136	EOG09370H68	Duplicated	c43201f1p02013	178.1	182	EOG09370U71	Complete	Sh09_t017160	212.4	230
	EOG09370PBD	Duplicated	c534_f4p2_1113	377.1	221	EOG09370PBD	Duplicated	c6805_f1p4_1115	378.9	221	EOG09370NBT	Duplicated	c994_f6p1_1240	253.7	241	EOG09370HBN	Duplicated	92403	258.8	354	EOG09370TH4	Complete	sogi_0016122	101.1	92	EOG09370W44	Duplicated	comp199453_c0_seq1	174.5	139	EOG09370H68	Duplicated	c63934f1p01189	179.1	182	EOG09370U9P	Missing
	EOG09370PBD	Duplicated	c593_f9p3_1120	377.1	221	EOG09370PBD	Duplicated	c943_f2p0_1045	379.2	221	EOG09370NBW	Duplicated	c23493_f1p0_1363	134.5	185	EOG09370HBN	Duplicated	179675	250.3	324	EOG09370TP2	Fragmented	sogi_0007607	108.8	135	EOG09370W6N	Complete	comp194038_c0_seq1	160.2	141	EOG09370HBN	Duplicated	c41235f1p11368	250.3	324	EOG09370UEC	Complete	Sh01_t008670	228.2	162
	EOG09370PLC	Duplicated	c17372_f1p0_1421	287.7	229	EOG09370PLC	Duplicated	c14684_f1p0_1412	287.8	229	EOG09370NBW	Duplicated	c42359_f1p2_1522	149.9	179	EOG09370HBN	Duplicated	203287	258.8	354	EOG09370TS7	Fragmented	sogi_0040355	107	98	EOG09370W86	Duplicated	comp179434_c0_seq1	222.6	155	EOG09370HBN	Duplicated	c60853f2p11518	258.6	354	EOG09370UG9	Complete	Sh01_t039510	145.8	178
	EOG09370PLC	Duplicated	c6626_f1p0_1447	290.3	229	EOG09370PLC	Duplicated	c27095_f2p0_1469	286.7	225	EOG09370NHX	Complete	c19678_f1p0_1628	141.6	174	EOG09370HD7	Duplicated	64675	357	310	EOG09370TTI	Complete	sogi_0071321	82.2	79	EOG09370W86	Duplicated	comp195440_c1_seq1	220.2	154	EOG09370HBN	Duplicated	c83840f1p11358	258.8	354	EOG09370UID	Duplicated	Sh01_t018390	232.9	131
	EOG09370PN3	Complete	c14403_f2p0_1789	61.1	83	EOG09370PLC	Duplicated	c5436_f1p0_1408	290	229	EOG09370NIG	Duplicated	c16089_f1p2_1294	164.2	146	EOG09370HD7	Duplicated	174384	357	310	EOG09370U0A	Complete	sogi_0008136	250.3	226	EOG09370WT1	Complete	comp186233_c0_seq1	191.9	126	EOG09370HD7	Duplicated	c32626f2p01627	357	310	EOG09370UID	Duplicated	Sh01_t041320	213.6	134
	EOG09370PYJ	Duplicated	c17094_f1p0_1239	315.5	220	EOG09370PN3	Duplicated	c19465_f1p1_1676	107.1	82	EOG09370NIG	Duplicated	c16258_f2p3_1136	166.2	157	EOG09370HKV	Duplicated	69514	175.8	296	EOG09370U71	Complete	sogi_0010312	220.2	228	EOG09370WWI	Complete	comp203737_c0_seq1	154.7	167	EOG09370HD7	Duplicated	c79457f1p01567	325.3	247	EOG09370UO4	Complete	Sh02_t009490	242.1	164
	EOG09370PYJ	Duplicated	c3582_f1p0_855	279.1	181	EOG09370PN3	Duplicated	c32277_f1p2_1763	105.8	162	EOG09370O06	Duplicated	c24890_f1p0_1074	214.2	194	EOG09370HKV	Duplicated	180325	175.8	296	EOG09370U9P	Complete	sogi_0024861	112.1	169	EOG09370WYG	Complete	comp191949_c0_seq1	211.5	148	EOG09370HKV	Duplicated	c19466f1p0972	164.2	276	EOG09370UR1	Fragmented	Sh04_t026250	84.5	89
	EOG09370PYJ	Duplicated	c8057_f1p0_1153	277.3	198	EOG09370PN3	Duplicated	c8745_f1p2_1577	106.7	91	EOG09370O06	Duplicated	c42165_f1p0_939	214.8	194	EOG09370HKV	Duplicated	197533	190.6	333	EOG09370UEC	Complete	sogi_0062095	190	143	EOG09370WZX	Complete	comp187856_c1_seq1	118.8	153	EOG09370HKV	Duplicated	c42298f1p01169	175.9	296	EOG09370UR3	Missing
	EOG09370QBK	Duplicated	c17063_f1p0_1218	133.9	157	EOG09370PYJ	Duplicated	c23089_f1p2_1236	316.1	220	EOG09370O06	Duplicated	c8423_f1p1_1048	214.3	194	EOG09370HVI	Missing				EOG09370UG9	Duplicated	sogi_0000319	155.8	153	EOG09370X1T	Complete	comp189506_c0_seq1	94.1	87	EOG09370HKV	Duplicated	c62715f2p21663	189.8	333	EOG09370USH	Missing
	EOG09370QBK	Duplicated	c18274_f1p0_1323	147.6	169	EOG09370PYJ	Duplicated	c29843_f1p1_1241	318.4	220	EOG09370O51	Complete	c13789_f1p0_668	217.3	154	EOG09370I3J	Duplicated	51809	248.1	217	EOG09370UG9	Duplicated	sogi_0003473	154.2	178	EOG09370XFG	Complete	comp196615_c2_seq1	80.1	86	EOG09370HVI	Missing				EOG09370USJ	Complete	Sh04_t009830	226	159
	EOG09370QBR	Duplicated	c10317_f2p0_1475	308.3	243	EOG09370PYJ	Duplicated	c9444_f1p0_1219	317	220	EOG09370OFR	Complete	c3852_f1p0_1994	229.8	227	EOG09370I3J	Duplicated	162316	248.1	217	EOG09370UID	Duplicated	sogi_0009040	232	131	EOG09370XFJ	Complete	comp203038_c2_seq1	464.3	339	EOG09370I3J	Duplicated	c14185f4p21465	248.1	217	EOG09370UV4	Complete	Sh09_t010150	208.6	150
	EOG09370QBR	Duplicated	c2462_f3p0_1506	308.2	243	EOG09370QBK	Complete	c18309_f1p0_1335	91.2	127	EOG09370OGU	Duplicated	c16074_f2p1_1224	147	148	EOG09370I3J	Duplicated	175374	248.3	217	EOG09370UID	Duplicated	sogi_0022233	230.2	131	EOG09370XO6	Complete	comp203152_c0_seq1	171	130	EOG09370I3J	Duplicated	c34182f2p21517	248.3	217	EOG09370V9R	Complete	Sh03_t014420	96.7	113
	EOG09370QCX	Missing				EOG09370QBR	Duplicated	c13412_f2p1_1491	308.2	243	EOG09370OGU	Duplicated	c18652_f2p0_1334	158.9	205	EOG09370I7R	Duplicated	54041	290.4	188	EOG09370UID	Duplicated	sogi_0033958	229.3	131	EOG09370Y63	Complete	comp188149_c1_seq1	225.6	133	EOG09370I3J	Duplicated	c91915f1p11506	248.2	217	EOG09370VFL	Missing
	EOG09370QFD	Duplicated	c22770_f1p0_1166	155.2	154	EOG09370QBR	Duplicated	c1753_f2p1_1504	308.2	243	EOG09370OGW	Duplicated	c20649_f1p1_864	120	134	EOG09370I7R	Duplicated	122880	282.9	239	EOG09370UO4	Duplicated	sogi_0002934	246.4	163	EOG09370YC4	Complete	comp179429_c0_seq1	119.6	155	EOG09370I7R	Duplicated	c17746f2p21233	423.6	254	EOG09370VLM	Complete	Sh02_t022080	108.2	104
	EOG09370QFD	Duplicated	c6348_f1p0_1195	146.1	154	EOG09370QBR	Duplicated	c32403_f1p0_1483	308.2	243	EOG09370OGW	Duplicated	c2867_f1p1_1279	131.8	178	EOG09370I7R	Duplicated	164754	290.4	188	EOG09370UO4	Duplicated	sogi_0026923	212.9	152	EOG09370YCN	Complete	comp184980_c0_seq1	114	115	EOG09370I7R	Duplicated	c49938f1p21324	424.9	254	EOG09370VTP	Complete	Sh03_t012030	302.1	358
	EOG09370QFD	Duplicated	c7256_f2p0_1031	155.7	154	EOG09370QCX	Missing				EOG09370OGW	Duplicated	c40407_f1p0_1061	124.6	159	EOG09370IF5	Fragmented	49645	200.2	175	EOG09370UR1	Duplicated	sogi_0002663	141.7	132	EOG09370YSI	Complete	comp182914_c0_seq1	233.9	246	EOG09370IF5	Complete	c26404f1p01077	255.3	238	EOG09370VUX	Complete	Sh06_t007960	88.5	99
	EOG09370QI4	Complete	c19037_f1p0_1384	131.1	143	EOG09370QFD	Fragmented	c23524_f1p0_843	119.7	128	EOG09370OHP	Duplicated	c1886_f2p1_1344	251.6	205	EOG09370IH5	Duplicated	90631	312.1	238	EOG09370UR1	Duplicated	sogi_0010269	132.6	119	EOG09370ZI7	Complete	comp180319_c0_seq1	119.9	86	EOG09370IH5	Duplicated	c18276f4p01330	313.3	238	EOG09370W44	Duplicated	Sh03_t002170	174.9	136
	EOG09370QJ1	Duplicated	c1300_f5p0_1215	260.3	191	EOG09370QI4	Duplicated	c2390_f1p0_1317	156.7	169	EOG09370OHP	Duplicated	c26276_f1p0_1334	249.8	205	EOG09370IH5	Duplicated	165156	313.3	238	EOG09370UR3	Complete	sogi_0025989	199.8	159	EOG09370ZOK	Complete	comp197828_c0_seq1	159.4	403	EOG09370IH5	Duplicated	c29917f1p01284	313.4	238	EOG09370W44	Duplicated	Sh10_t006980	162.5	139
	EOG09370QJ1	Duplicated	c1652_f3p1_1175	260.4	191	EOG09370QI4	Duplicated	c30174_f1p1_1746	146.8	143	EOG09370OHP	Duplicated	c6205_f1p1_1205	249.9	205	EOG09370IH5	Duplicated	206128	312.1	238	EOG09370USH	Complete	sogi_0028522	142.9	141	EOG0937106D	Fragmented	comp199364_c1_seq1	114.5	122	EOG09370IH5	Duplicated	c79085f1p01384	313.5	238	EOG09370W6N	Complete	Sh08_t008160	141	116
	EOG09370QJ1	Duplicated	c944_f5p2_1214	260.2	191	EOG09370QJ1	Duplicated	c1608_f5p2_1217	260.2	191	EOG09370OLY	Duplicated	c1775_f1p0_1647	177.2	137	EOG09370IMU	Duplicated	67949	188.7	221	EOG09370USJ	Fragmented	sogi_0117695	135.6	118	EOG0937106Y	Complete	comp205594_c0_seq1	137.8	120	EOG09370IMU	Complete	c39713f1p01581	188.7	221	EOG09370W86	Complete	Sh03_t021060	221.2	154
	EOG09370QKS	Complete	c19886_f1p0_1248	202.1	151	EOG09370QJ1	Duplicated	c456_f5p0_1199	260.3	191	EOG09370OLY	Duplicated	c20093_f1p0_1544	177.5	137	EOG09370IMU	Duplicated	178764	188.7	221	EOG09370UV4	Duplicated	sogi_0000524	206.2	150	EOG09371088	Missing				EOG09370INZ	Duplicated	c54760f1p11230	168.3	184	EOG09370WT1	Duplicated	Sh03_t026840	194.3	126
	EOG09370QMM	Missing				EOG09370QJ1	Duplicated	c45813_f3p2_1167	260.4	191	EOG09370OLY	Duplicated	c8562_f2p0_1646	178.3	138	EOG09370INZ	Fragmented	179302	85.3	58	EOG09370UV4	Duplicated	sogi_0093915	207.3	150	EOG093710A7	Complete	comp202175_c1_seq1	84.1	95	EOG09370INZ	Duplicated	c82019f1p01897	188.1	216	EOG09370WT1	Duplicated	Sh09_t013100	195.6	126
	EOG09370QT3	Missing				EOG09370QKS	Duplicated	c32020_f1p2_1104	202.4	151	EOG09370OO3	Duplicated	c11641_f1p0_1043	233.6	195	EOG09370IUA	Duplicated	75469	352.2	208	EOG09370V9R	Complete	sogi_0070153	97.7	109	EOG093710JH	Complete	comp199033_c1_seq1	45.9	63	EOG09370IUA	Duplicated	c17768f2p11646	352	208	EOG09370WWI	Complete	Sh02_t013040	160.3	167
	EOG09370QVI	Complete	c12258_f2p1_1336	259.4	217	EOG09370QKS	Duplicated	c43066_f1p1_1103	202.4	151	EOG09370OO3	Duplicated	c5869_f1p0_1043	230.9	194	EOG09370IUA	Duplicated	186720	352.2	208	EOG09370VFL	Fragmented	sogi_0002800	207.9	199	EOG093710SY	Complete	comp191508_c0_seq1	161.2	100	EOG09370IUA	Duplicated	c53140f1p01521	352.2	208	EOG09370WYG	Complete	Sh_223I21_t000030	213.8	148
	EOG09370R3M	Duplicated	c12441_f1p0_942	282	183	EOG09370QKS	Duplicated	c9245_f1p1_1073	202.5	151	EOG09370OS5	Missing				EOG09370IUA	Duplicated	205781	352.1	208	EOG09370VLM	Complete	sogi_0000855	109.4	112	EOG093710T1	Duplicated	comp191646_c0_seq1	231.2	119	EOG09370IUA	Duplicated	c88641f2p01610	352.1	208	EOG09370WZX	Complete	Sh09_t003760	64.3	107
	EOG09370R3M	Duplicated	c20771_f1p0_948	282	183	EOG09370QMM	Complete	c23927_f1p0_1726	105.3	136	EOG09370OUS	Duplicated	c3859_f1p0_1711	440.2	378	EOG09370J9L	Duplicated	47704	221.7	230	EOG09370VTP	Fragmented	sogi_0105463	110.3	136	EOG093710T1	Duplicated	comp205235_c0_seq1	231.2	119	EOG09370J9L	Duplicated	c32496f3p11539	221.7	230	EOG09370X1T	Fragmented	Sh02_t031320	53	74
	EOG09370R3M	Duplicated	c23139_f1p0_866	282.3	183	EOG09370QT3	Missing				EOG09370OUS	Duplicated	c7265_f1p0_1815	472.2	358	EOG09370J9L	Duplicated	158253	221.7	230	EOG09370VUX	Fragmented	sogi_0076682	84.9	88	EOG0937112Y	Complete	comp203808_c0_seq1	146.1	187	EOG09370J9L	Duplicated	c43206f1p01301	220.7	230	EOG09370XFG	Missing
	EOG09370R67	Complete	c6672_f1p0_1294	146.3	111	EOG09370QVI	Complete	c7961_f1p0_1494	234.2	172	EOG09370P2W	Duplicated	c13695_f1p1_721	105.4	97	EOG09370J9L	Duplicated	174274	221.7	230	EOG09370W44	Complete	sogi_0059517	153.5	123	EOG093711E9	Complete	comp186706_c0_seq1	162.1	168	EOG09370J9L	Duplicated	c56130f2p31508	221.2	230	EOG09370XFJ	Complete	Sh04_t002710	465.9	339
	EOG09370RCD	Missing				EOG09370R3M	Duplicated	c14570_f4p0_1009	281.8	183	EOG09370P2W	Duplicated	c5755_f1p0_571	105.3	97	EOG09370JIK	Duplicated	78024	281	207	EOG09370W6N	Duplicated	sogi_0001221	160.6	141	EOG093711LC	Complete	comp186388_c0_seq1	94.9	83	EOG09370JIK	Duplicated	c23358f1p01057	281.2	207	EOG09370XO6	Complete	Sh10_t017440	171.2	142
	EOG09370RCQ	Complete	c4788_f1p0_1389	221.5	182	EOG09370R3M	Duplicated	c24836_f1p1_810	279	183	EOG09370P2W	Duplicated	c5797_f1p0_747	105.2	97	EOG09370JIK	Duplicated	157366	280.9	208	EOG09370W6N	Duplicated	sogi_0018155	158.5	139	EOG093711QY	Complete	comp193565_c0_seq1	106.3	102	EOG09370JIK	Duplicated	c56829f3p01109	281	207	EOG09370Y63	Duplicated	Sh02_t025230	188.1	133
	EOG09370RCS	Missing				EOG09370R3M	Duplicated	c25693_f1p1_818	282.6	183	EOG09370P5Q	Missing				EOG09370JIK	Duplicated	188908	281	207	EOG09370W86	Complete	sogi_0014080	223.2	155	EOG093711ZO	Duplicated	comp184786_c0_seq1	254.1	183	EOG09370JIK	Duplicated	c6997f1p01214	280.5	207	EOG09370Y63	Duplicated	Sh07_t001540	200.6	128
	EOG09370RIT	Duplicated	c12718_f1p1_1019	270.4	145	EOG09370R67	Complete	c37437_f1p0_1010	72.4	86	EOG09370P7I	Duplicated	c11830_f1p1_1240	102.2	159	EOG09370JW6	Duplicated	71364	30.9	72	EOG09370WT1	Duplicated	sogi_0032777	191.6	126	EOG093711ZO	Duplicated	comp201027_c2_seq1	251.2	182	EOG09370JW6	Complete	c45374f4p31410	71	120	EOG09370Y63	Duplicated	Sh07_t001600	216.6	124
	EOG09370RIT	Duplicated	c18369_f1p0_1008	267.2	134	EOG09370RCD	Missing				EOG09370P7I	Duplicated	c13296_f1p1_1239	98.1	159	EOG09370JW6	Duplicated	182173	30.9	72	EOG09370WT1	Duplicated	sogi_0058391	191.7	126	EOG0937122Q	Complete	comp177229_c0_seq1	81.7	71	EOG09370JZ3	Complete	c37215f1p02033	111.3	161	EOG09370YC4	Complete	Sh04_t019140	122.3	155
	EOG09370RIT	Duplicated	c5591_f1p1_977	271.2	134	EOG09370RCQ	Duplicated	c15393_f2p1_1462	293.8	193	EOG09370P7I	Duplicated	c18450_f1p1_1361	102.1	159	EOG09370JZ3	Missing				EOG09370WWI	Complete	sogi_0028783	158	167	EOG0937128O	Complete	comp176533_c0_seq1	141.1	101	EOG09370K15	Duplicated	c45727f1p11145	170.8	153	EOG09370YCN	Complete	Sh10_t016950	72.8	64
	EOG09370RJN	Duplicated	c21494_f1p1_1437	206.8	192	EOG09370RCQ	Duplicated	c23852_f1p0_1729	293.3	193	EOG09370P9T	Complete	c4261_f1p0_1297	415.4	300	EOG09370K15	Duplicated	77106	171.5	153	EOG09370WYG	Duplicated	sogi_0000799	212.3	148	EOG0937129K	Complete	comp196977_c0_seq1	124.1	88	EOG09370K15	Duplicated	c46445f4p11131	171.4	153	EOG09370YSI	Missing
	EOG09370RJN	Duplicated	c7242_f1p1_1112	212.7	161	EOG09370RCQ	Duplicated	c8189_f2p2_1420	291.5	193	EOG09370PBD	Duplicated	c1184_f4p3_1091	379	221	EOG09370K15	Duplicated	182665	171.4	153	EOG09370WYG	Duplicated	sogi_0031969	213	149	EOG093712G8	Fragmented	comp184257_c0_seq1	113.7	93	EOG09370K15	Duplicated	c55282f1p1974	171.5	153	EOG09370ZI7	Complete	Sh04_t017960	121.3	86
	EOG09370RRJ	Complete	c12550_f1p0_1326	88.5	117	EOG09370RCS	Duplicated	c22522_f1p0_1144	210.3	189	EOG09370PBD	Duplicated	c6805_f1p4_1115	378.9	221	EOG09370K15	Duplicated	187992	171.5	153	EOG09370WYG	Duplicated	sogi_0101206	196	135	EOG093712Q6	Complete	comp193611_c0_seq1	150.2	73	EOG09370K1R	Duplicated	c23656f1p11036	240	210	EOG09370ZOK	Missing
	EOG09370S0F	Duplicated	c1478_f2p0_1122	142.2	126	EOG09370RCS	Duplicated	c4991_f1p0_1167	204.8	174	EOG09370PBD	Duplicated	c943_f2p0_1045	379.2	221	EOG09370K1R	Duplicated	69219	242.8	210	EOG09370WZX	Complete	sogi_0013450	79.8	91	EOG09371330	Complete	comp201375_c0_seq1	111.2	113	EOG09370K1R	Duplicated	c41827f1p01075	243.6	210	EOG0937106D	Complete	Sh04_t010060	169	139
	EOG09370S0F	Duplicated	c16471_f1p1_1172	140.4	126	EOG09370RIT	Duplicated	c1106_f4p2_978	271.1	134	EOG09370PLC	Duplicated	c17372_f1p0_1421	287.7	229	EOG09370K1R	Duplicated	168671	238.6	210	EOG09370X1T	Duplicated	sogi_0008764	111.8	95	EOG0937133J	Duplicated	comp189085_c0_seq1	189.3	111	EOG09370KD4	Duplicated	c32284f3p31305	383.7	234	EOG0937106Y	Fragmented	Sh03_t002260	103.4	80
	EOG09370S1Z	Complete	c3427_f1p0_1933	112.2	101	EOG09370RIT	Duplicated	c18007_f9p1_1056	270.9	134	EOG09370PLC	Duplicated	c5436_f1p0_1408	290	229	EOG09370K1R	Duplicated	180040	242.8	210	EOG09370X1T	Duplicated	sogi_0025163	110.9	98	EOG0937133J	Duplicated	comp695831_c0_seq1	164.2	105	EOG09370KD4	Duplicated	c43138f1p01377	383.7	234	EOG09371088	Complete	Sh02_t007710	184	144
	EOG09370S3E	Duplicated	c15701_f1p0_1189	147.4	176	EOG09370RIT	Duplicated	c37165_f1p1_815	271.9	134	EOG09370PLC	Duplicated	c6626_f1p0_1447	290.3	229	EOG09370KD4	Complete	63316	383.7	234	EOG09370XFG	Duplicated	sogi_0062849	75.8	81	EOG093713HJ	Complete	comp195852_c1_seq1	89.8	84	EOG09370KGV	Duplicated	c18414f1p01080	113.8	92	EOG093710A7	Complete	Sh10_t005040	86.3	96
	EOG09370S3E	Duplicated	c18321_f1p0_1268	147.1	176	EOG09370RJN	Duplicated	c10566_f1p0_1657	357	272	EOG09370PN3	Duplicated	c19465_f1p1_1676	107.1	82	EOG09370KGV	Duplicated	65348	113.5	92	EOG09370XFG	Duplicated	sogi_0063014	81	85	EOG093713LY	Complete	comp171398_c0_seq1	140.4	90	EOG09370KGV	Duplicated	c35410f1p01164	113.5	92	EOG093710JH	Duplicated	Sh06_t001270	78.2	77
	EOG09370S4T	Complete	c11259_f1p0_928	183.3	131	EOG09370RJN	Duplicated	c30535_f1p4_1486	313.2	250	EOG09370PN3	Duplicated	c32277_f1p2_1763	105.8	162	EOG09370KGV	Duplicated	176148	113.5	92	EOG09370XFJ	Complete	sogi_0020615	313.4	181	EOG09371431	Duplicated	comp175787_c0_seq1	165.3	97	EOG09370KJ3	Duplicated	c68652f1p01467	220.8	171	EOG093710JH	Duplicated	Sh06_t001280	78.5	77
	EOG09370SC9	Complete	c3194_f1p0_1002	150	144	EOG09370RRJ	Duplicated	c12663_f1p0_1007	267.7	159	EOG09370PN3	Duplicated	c8745_f1p2_1577	106.7	91	EOG09370KJ3	Duplicated	88266	222.1	171	EOG09370XO6	Duplicated	sogi_0021810	174.1	130	EOG09371431	Duplicated	comp182937_c0_seq1	162.6	96	EOG09370KJ3	Duplicated	c75282f1p01389	222.1	171	EOG093710JH	Duplicated	Sh09_t013040	79.3	72
	EOG09370SO4	Missing				EOG09370RRJ	Duplicated	c13640_f1p0_1214	267.2	159	EOG09370PYJ	Duplicated	c23089_f1p2_1236	316.1	220	EOG09370KJ3	Duplicated	166872	217.6	171	EOG09370XO6	Duplicated	sogi_0073055	167.4	130	EOG093714JU	Missing				EOG09370KJ3	Duplicated	c82597f1p01240	221.7	171	EOG093710SY	Complete	Sh09_t018210	163.5	100
	EOG09370SON	Duplicated	c2141_f2p0_1116	219.5	158	EOG09370S0F	Complete	c7382_f2p1_1181	142.1	126	EOG09370PYJ	Duplicated	c29843_f1p1_1241	318.4	220	EOG09370KJ3	Duplicated	199031	222.1	171	EOG09370XO6	Duplicated	sogi_0089335	171.1	130	EOG093714Q2	Complete	comp206450_c0_seq1	75.7	69	EOG09370KM9	Missing				EOG093710T1	Duplicated	Sh01_t017940	215.3	119
	EOG09370SON	Duplicated	c9958_f1p0_1462	218.6	158	EOG09370S1Z	Complete	c22008_f1p0_834	117.2	134	EOG09370PYJ	Duplicated	c3582_f1p0_855	279.1	181	EOG09370KM9	Missing				EOG09370Y63	Duplicated	sogi_0002018	226.8	133	EOG093715EC	Complete	comp203186_c0_seq1	90.5	102	EOG09370KOV	Duplicated	c29309f4p01248	116.3	155	EOG093710T1	Duplicated	Sh01_t042330	234.2	119
	EOG09370SPQ	Complete	c4522_f1p0_3313	138.1	174	EOG09370S3E	Complete	c8825_f1p0_1133	147.7	176	EOG09370QBK	Duplicated	c17063_f1p0_1218	133.9	157	EOG09370KOV	Duplicated	61553	116.2	155	EOG09370Y63	Duplicated	sogi_0004787	226.3	133	EOG09371675	Complete	comp173040_c0_seq1	117.4	76	EOG09370KOV	Duplicated	c94765f1p01190	114.9	155	EOG0937112Y	Complete	Sh03_t024170	125.7	120
	EOG09370SV2	Duplicated	c12699_f1p0_1053	148.7	157	EOG09370S4T	Duplicated	c10257_f1p0_812	183.7	131	EOG09370QBK	Duplicated	c18274_f1p0_1323	147.6	169	EOG09370KOV	Duplicated	172303	116.2	155	EOG09370Y63	Duplicated	sogi_0007232	226.9	133	EOG0937167R	Fragmented	comp198090_c1_seq1	74.5	79	EOG09370KOV	Duplicated	c98823f1p01248	116.2	155	EOG093711E9	Complete	Sh06_t018590	166.7	95
	EOG09370SV2	Duplicated	c20778_f1p0_1078	148.6	157	EOG09370S4T	Duplicated	c21157_f1p0_831	183.7	131	EOG09370QBR	Duplicated	c10317_f2p0_1475	308.3	243	EOG09370KWF	Duplicated	84398	150.1	208	EOG09370YC4	Duplicated	sogi_0000297	116.6	153	EOG093716T7	Complete	comp198719_c2_seq1	177.5	221	EOG09370KWF	Duplicated	c54121f1p01710	150.7	209	EOG093711LC	Fragmented	Sh04_t027120	57.9	60
	EOG09370SV2	Duplicated	c9094_f1p0_880	150	136	EOG09370S4T	Duplicated	c7473_f1p0_959	183.2	131	EOG09370QBR	Duplicated	c13412_f2p1_1491	308.2	243	EOG09370KWF	Duplicated	182645	149.1	209	EOG09370YC4	Duplicated	sogi_0004435	121.3	155	EOG093717LU	Duplicated	comp174155_c0_seq1	93.1	50	EOG09370KWF	Duplicated	c55334f1p01825	150.1	208	EOG093711QY	Complete	Sh02_t028260	110.3	103
	EOG09370SYK	Duplicated	c21883_f1p1_1558	211.8	266	EOG09370SC9	Duplicated	c12861_f1p1_1077	149.8	144	EOG09370QBR	Duplicated	c32403_f1p0_1483	308.2	243	EOG09370KWF	Duplicated	188018	150.1	208	EOG09370YCN	Duplicated	sogi_0020445	113.3	115	EOG093717LU	Duplicated	comp188977_c0_seq1	94.1	51	EOG09370KWF	Duplicated	c69079f1p01690	150.2	208	EOG093711ZO	Duplicated	Sh02_t005330	255.8	183
	EOG09370SYK	Duplicated	c3372_f1p1_1796	205.6	219	EOG09370SC9	Duplicated	c7886_f1p0_1045	147	144	EOG09370QCX	Missing				EOG09370KYZ	Duplicated	71985	311	199	EOG09370YCN	Duplicated	sogi_0101809	113.2	115	EOG0937183G	Missing				EOG09370KYZ	Duplicated	c31771f1p01403	311.5	199	EOG093711ZO	Duplicated	Sh05_t011800	237.6	170
	EOG09370T6W	Duplicated	c15446_f1p1_1116	176	171	EOG09370SC9	Duplicated	c9323_f1p0_975	129	117	EOG09370QFD	Duplicated	c22770_f1p0_1166	155.2	154	EOG09370KYZ	Duplicated	93396	311.1	199	EOG09370YCN	Duplicated	sogi_0112941	112.1	115	EOG0937186Q	Missing				EOG09370KYZ	Duplicated	c81328f1p21556	311.1	199	EOG0937122Q	Missing
	EOG09370T6W	Duplicated	c2138_f2p0_1159	175	166	EOG09370SO4	Complete	c11005_f2p0_1569	70.7	114	EOG09370QFD	Duplicated	c7256_f2p0_1031	155.7	154	EOG09370KYZ	Duplicated	182803	311	199	EOG09370YSI	Fragmented	sogi_0008837	92.1	113	EOG093718E9	Complete	comp179984_c0_seq1	111.3	78	EOG09370KYZ	Duplicated	c86263f1p01472	311.2	199	EOG0937128O	Fragmented	Sh02_t028360	57.2	57
	EOG09370T6W	Duplicated	c3701_f1p0_1046	175.2	171	EOG09370SON	Duplicated	c14719_f2p0_1286	219.1	158	EOG09370QI4	Duplicated	c2390_f1p0_1317	156.7	169	EOG09370L23	Duplicated	45221	310.1	219	EOG09370ZI7	Complete	sogi_0036015	119.1	86	EOG093718EG	Fragmented	comp198862_c0_seq1	83.1	53	EOG09370L23	Duplicated	c28475f2p01217	309.8	219	EOG0937129K	Complete	Sh10_t000820	125.7	88
	EOG09370T9R	Complete	c2051_f2p0_1021	222.6	157	EOG09370SON	Duplicated	c845_f1p0_1178	219.3	158	EOG09370QI4	Duplicated	c30174_f1p1_1746	146.8	143	EOG09370L23	Duplicated	155808	310.1	219	EOG09370ZOK	Complete	sogi_0025688	57.3	186	EOG0937192A	Fragmented	comp206827_c2_seq1	57	79	EOG09370L23	Duplicated	c4737f2p01152	310.1	219	EOG093712G8	Fragmented	Sh01_t032410	114.6	93
	EOG09370TBD	Complete	c6835_f2p1_960	231.8	136	EOG09370SON	Duplicated	c9071_f2p0_1497	218.1	158	EOG09370QJ1	Duplicated	c1652_f3p1_1175	260.4	191	EOG09370L23	Duplicated	171790	309.8	219	EOG0937106D	Complete	sogi_0005581	142.2	125	EOG093719IK	Complete	comp199728_c2_seq1	130.8	102	EOG09370L23	Duplicated	c53957f1p01222	309.8	219	EOG093712Q6	Duplicated	Sh01_t014650	153.8	73
	EOG09370TBG	Duplicated	c2118_f2p0_1713	51.2	118	EOG09370SPQ	Missing				EOG09370QJ1	Duplicated	c456_f5p0_1199	260.3	191	EOG09370L77	Missing				EOG0937106Y	Duplicated	sogi_0002614	137.4	120	EOG093719M8	Complete	comp184713_c0_seq1	61.3	66	EOG09370L77	Missing				EOG093712Q6	Duplicated	Sh01_t014670	153.8	73
	EOG09370TBG	Duplicated	c5974_f1p0_1809	51	124	EOG09370SV2	Duplicated	c15186_f1p2_928	149.8	136	EOG09370QJ1	Duplicated	c45813_f3p2_1167	260.4	191	EOG09370LFI	Duplicated	71522	360.1	235	EOG0937106Y	Duplicated	sogi_0017704	134.8	118	EOG09371BIR	Complete	comp186846_c0_seq1	75.8	95	EOG09370LFI	Complete	c45641f4p11353	360.1	235	EOG093712Q6	Duplicated	Sh02_t008740	156	72
	EOG09370TCX	Complete	c17966_f1p0_1181	262.1	204	EOG09370SV2	Duplicated	c1638_f2p0_1024	149.3	136	EOG09370QKS	Duplicated	c32020_f1p2_1104	202.4	151	EOG09370LFI	Duplicated	182324	360.1	235	EOG09371088	Complete	sogi_0014087	178.5	135						EOG09370LGH	Duplicated	c48527f1p01388	235.2	250	EOG09371330	Complete	Sh03_t003310	123.9	124
	EOG09370TFO	Complete	c16816_f1p0_1484	181.1	246	EOG09370SV2	Duplicated	c17949_f5p1_993	149.4	136	EOG09370QKS	Duplicated	c43066_f1p1_1103	202.4	151	EOG09370LGH	Duplicated	82547	236	249	EOG093710A7	Duplicated	sogi_0030221	83	82						EOG09370LGH	Duplicated	c64864f1p01415	235.9	250	EOG0937133J	Missing
	EOG09370TG2	Missing				EOG09370SYK	Fragmented	c35405_f1p0_1103	105.1	113	EOG09370QKS	Duplicated	c9245_f1p1_1073	202.5	151	EOG09370LGH	Duplicated	193382	236	249	EOG093710A7	Duplicated	sogi_0036978	73.1	94						EOG09370LMP	Duplicated	c1255f2p11470	351.7	303	EOG093713HJ	Complete	Sh07_t017120	87.2	83
	EOG09370TG6	Duplicated	c13286_f3p1_884	169.8	148	EOG09370T6W	Duplicated	c11021_f4p1_1078	177.4	171	EOG09370QMM	Complete	c23927_f1p0_1726	105.3	136	EOG09370LMP	Duplicated	42783	352	303	EOG093710A7	Duplicated	sogi_0100270	83.6	79						EOG09370LMP	Duplicated	c28891f1p11533	351.5	303	EOG093713LY	Missing
	EOG09370TG6	Duplicated	c22995_f1p0_795	166.1	148	EOG09370T6W	Duplicated	c22929_f1p0_907	169.7	182	EOG09370QT3	Missing				EOG09370LMP	Duplicated	153380	352	303	EOG093710JH	Duplicated	sogi_0012611	80	76						EOG09370LMP	Duplicated	c41007f1p01400	353.2	303	EOG09371431	Complete	Sh10_t002270	165	96
	EOG09370TG6	Duplicated	c4055_f3p0_963	169.4	148	EOG09370T6W	Duplicated	c22944_f1p0_1104	176.4	171	EOG09370QVI	Duplicated	c12258_f2p1_1336	259.4	217	EOG09370LMP	Duplicated	172052	351.5	303	EOG093710JH	Duplicated	sogi_0018844	76.3	72						EOG09370LQ2	Duplicated	c17900f7p61583	138.8	228	EOG093714JU	Complete	Sh02_t020990	86.8	68
	EOG09370TH4	Complete	c18720_f1p0_1196	69.8	79	EOG09370T9R	Duplicated	c12270_f6p2_1004	222.7	157	EOG09370QVI	Duplicated	c7961_f1p0_1494	234.2	172	EOG09370LQ2	Duplicated	54163	138.8	228	EOG093710SY	Duplicated	sogi_0001493	162.1	100						EOG09370LQ2	Duplicated	c72270f1p51644	138.6	228	EOG093714Q2	Duplicated	Sh01_t022380	111.8	70
	EOG09370TP2	Duplicated	c15333_f1p1_1257	204.8	216	EOG09370T9R	Duplicated	c25328_f1p0_1115	190.3	143	EOG09370R3M	Duplicated	c12441_f1p0_942	282	183	EOG09370LQ2	Duplicated	164877	138.8	228	EOG093710SY	Duplicated	sogi_0087627	163.4	94						EOG09370LQ2	Duplicated	c78378f1p41498	139	227	EOG093714Q2	Duplicated	Sh07_t012520	118.3	70
	EOG09370TP2	Duplicated	c6587_f1p0_1250	204.9	220	EOG09370T9R	Duplicated	c426_f3p0_1004	222.7	157	EOG09370R3M	Duplicated	c23139_f1p0_866	282.3	183	EOG09370LQ2	Duplicated	197311	126.5	198	EOG093710T1	Duplicated	sogi_0013042	232	119						EOG09370LYY	Duplicated	c66529f2p11733	201.1	351	EOG093715EC	Missing
	EOG09370TP2	Duplicated	c827_f7p2_1265	204.4	216	EOG09370TBD	Duplicated	c14748_f1p0_906	232	136	EOG09370R3M	Duplicated	c25693_f1p1_818	282.6	183	EOG09370LYY	Duplicated	80161	201.1	335	EOG093710T1	Duplicated	sogi_0013813	232	119						EOG09370LYY	Duplicated	c88258f1p11676	201	351	EOG09371675	Missing
	EOG09370TS7	Missing				EOG09370TBD	Duplicated	c1489_f4p0_942	231.9	136	EOG09370R67	Complete	c6672_f1p0_1294	146.3	111	EOG09370LYY	Duplicated	191053	201.1	335	EOG093710T1	Duplicated	sogi_0030554	232.2	119						EOG09370M9E	Duplicated	c44546f1p31039	305.3	203	EOG0937167R	Fragmented	Sh04_t013860	76.3	54
	EOG09370TTI	Missing				EOG09370TBD	Duplicated	c22214_f1p0_828	232.5	136	EOG09370RCD	Missing				EOG09370LYY	Duplicated	205210	178.6	293	EOG0937112Y	Complete	sogi_0010376	150.5	195						EOG09370M9E	Duplicated	c7158f5p31098	304	203	EOG093716T7	Missing
	EOG09370U0A	Duplicated	c1220_f8p3_1469	249.7	226	EOG09370TBG	Duplicated	c18400_f1p1_1326	137.8	151	EOG09370RCQ	Duplicated	c15393_f2p1_1462	293.8	193	EOG09370M9E	Duplicated	70857	305.3	203	EOG093711E9	Duplicated	sogi_0008721	163.8	95						EOG09370M9E	Duplicated	c79381f2p1977	304.5	203	EOG093717LU	Complete	Sh08_t004390	95.4	51
	EOG09370U0A	Duplicated	c16202_f4p1_1467	242.7	207	EOG09370TBG	Duplicated	c19749_f1p1_987	137.9	146	EOG09370RCQ	Duplicated	c23852_f1p0_1729	293.3	193	EOG09370M9E	Duplicated	181664	305.3	203	EOG093711E9	Duplicated	sogi_0105335	163.5	95						EOG09370MAO	Duplicated	c100338f6p11378	310.3	230	EOG0937183G	Fragmented	Sh01_t011830	103.9	66
	EOG09370U0A	Duplicated	c23667_f2p3_1481	245.1	191	EOG09370TBG	Duplicated	c2322_f1p1_1159	137.4	146	EOG09370RCQ	Duplicated	c8189_f2p2_1420	291.5	193	EOG09370M9E	Duplicated	201312	304.5	203	EOG093711LC	Duplicated	sogi_0016384	96.4	83						EOG09370MAO	Duplicated	c62755f1p01329	310.5	230	EOG0937186Q	Complete	Sh01_t026080	129.2	129
	EOG09370U71	Duplicated	c12468_f2p0_1427	220.1	229	EOG09370TCX	Duplicated	c13542_f1p0_1132	260.7	206	EOG09370RCS	Duplicated	c22522_f1p0_1144	210.3	189	EOG09370MAO	Duplicated	104203	310.1	256	EOG093711LC	Duplicated	sogi_0056610	97.7	83						EOG09370MAO	Duplicated	c70969f8p11440	310.1	256	EOG093718E9	Complete	Sh09_t005480	87.8	82
	EOG09370U71	Duplicated	c3508_f1p0_1330	217.2	234	EOG09370TCX	Duplicated	c34625_f1p0_1190	262.1	204	EOG09370RCS	Duplicated	c4991_f1p0_1167	204.8	174	EOG09370MAO	Duplicated	196634	310.1	256	EOG093711LC	Duplicated	sogi_0099564	95.9	83						EOG09370MDU	Duplicated	c122224f14p31093	242.6	179	EOG093718EG	Missing
	EOG09370U71	Duplicated	c8429_f1p0_1359	196.3	191	EOG09370TCX	Duplicated	c42467_f1p0_897	230.4	167	EOG09370RIT	Duplicated	c1106_f4p2_978	271.1	134	EOG09370MAO	Duplicated	196885	310.5	230	EOG093711QY	Duplicated	sogi_0027117	106.8	102						EOG09370MDU	Duplicated	c122545f3p31075	242.7	179	EOG0937192A	Missing
	EOG09370U9P	Fragmented	c7868_f1p0_926	24.7	43	EOG09370TFO	Complete	c12091_f1p0_1052	183	206	EOG09370RIT	Duplicated	c37165_f1p1_815	271.9	134	EOG09370MDU	Duplicated	107922	242.2	179	EOG093711QY	Duplicated	sogi_0108089	106.9	102						EOG09370MDU	Duplicated	c124054f3p31085	242.2	179	EOG093719IK	Fragmented	Sh04_t008030	107.1	75
	EOG09370UEC	Complete	c3160_f1p0_1179	65	125	EOG09370TG2	Duplicated	c17375_f3p1_845	187.7	149	EOG09370RIT	Duplicated	c5591_f1p1_977	271.2	134	EOG09370MDU	Duplicated	216753	242.6	179	EOG093711ZO	Duplicated	sogi_0010428	256.9	182						EOG09370MGF	Complete	c36964f1p01749	189.2	186	EOG093719M8	Complete	Sh04_t026330	54.7	66
	EOG09370UG9	Fragmented	c6406_f2p0_1010	76	69	EOG09370TG2	Duplicated	c20383_f1p0_835	191.1	149	EOG09370RJN	Duplicated	c10566_f1p0_1657	357	272	EOG09370MDU	Duplicated	218057	242.2	179	EOG093711ZO	Duplicated	sogi_0018419	253.4	183						EOG09370MHI	Complete	c94163f1p51947	224.3	236	EOG09371BIR	Missing
	EOG09370UID	Duplicated	c4896_f1p1_722	233	131	EOG09370TG2	Duplicated	c4126_f1p1_778	190.7	149	EOG09370RJN	Duplicated	c30535_f1p4_1486	313.2	250	EOG09370MGF	Complete	177079	189.2	186	EOG0937122Q	Missing									EOG09370MMK	Duplicated	c5662f1p01313	369.7	237
	EOG09370UID	Duplicated	c5221_f2p0_888	232.3	131	EOG09370TG6	Duplicated	c245_f3p1_858	170	148	EOG09370RRJ	Duplicated	c12663_f1p0_1007	267.7	159	EOG09370MHI	Complete	208000	224.3	236	EOG0937128O	Duplicated	sogi_0006564	142.3	119						EOG09370MMK	Duplicated	c73000f1p11339	371.8	237
	EOG09370UID	Duplicated	c9234_f2p0_871	228.7	131	EOG09370TG6	Duplicated	c280_f6p0_872	169.7	148	EOG09370RRJ	Duplicated	c13640_f1p0_1214	267.2	159	EOG09370MMK	Duplicated	93178	371.7	237	EOG0937128O	Duplicated	sogi_0019015	142	119						EOG09370MMK	Duplicated	c81891f1p01363	371.7	237
	EOG09370UO4	Fragmented	c9197_f1p0_1212	117.8	101	EOG09370TG6	Duplicated	c612_f6p1_944	169.5	148	EOG09370S0F	Duplicated	c1478_f2p0_1122	142.2	126	EOG09370MMK	Duplicated	202259	371.7	237	EOG0937128O	Duplicated	sogi_0099485	140.9	101						EOG09370MQ0	Duplicated	c2071f1p11322	274.9	198
	EOG09370UR1	Complete	c16017_f1p0_911	141.5	131	EOG09370TH4	Missing				EOG09370S0F	Duplicated	c16471_f1p1_1172	140.4	126	EOG09370MQ0	Duplicated	62541	275	196	EOG0937129K	Duplicated	sogi_0013147	124	88						EOG09370MQ0	Duplicated	c22533f2p11278	274.8	196
	EOG09370UR3	Fragmented	c7323_f1p0_945	114.1	109	EOG09370TP2	Duplicated	c10569_f1p0_1087	174.8	192	EOG09370S0F	Duplicated	c7382_f2p1_1181	142.1	126	EOG09370MQ0	Duplicated	167943	275	196	EOG0937129K	Duplicated	sogi_0018622	120.9	88						EOG09370MQ0	Duplicated	c42464f3p21369	273.5	195
	EOG09370USH	Duplicated	c22310_f1p0_1176	143.1	141	EOG09370TP2	Duplicated	c11098_f4p1_1251	205	216	EOG09370S1Z	Duplicated	c22008_f1p0_834	117.2	134	EOG09370MZ4	Duplicated	72090	352.1	201	EOG0937129K	Duplicated	sogi_0079770	123.3	88						EOG09370MZ4	Duplicated	c36929f1p41094	383	227
	EOG09370USH	Duplicated	c2758_f1p0_1165	143.1	141	EOG09370TP2	Duplicated	c632_f6p3_1237	205.1	216	EOG09370S1Z	Duplicated	c3427_f1p0_1933	112.2	101	EOG09370MZ4	Duplicated	174471	385	227	EOG093712G8	Fragmented	sogi_0011269	114	93						EOG09370MZ4	Duplicated	c46777f1p0882	352.1	201
	EOG09370USH	Duplicated	c5160_f2p0_1180	143.1	141	EOG09370TS7	Complete	c23124_f1p0_1052	121	125	EOG09370S3E	Duplicated	c15701_f1p0_1189	147.4	176	EOG09370MZ4	Duplicated	182912	352.1	201	EOG093712Q6	Duplicated	sogi_0004468	154	72						EOG09370MZ4	Duplicated	c98174f1p01142	385.8	227
	EOG09370USJ	Duplicated	c1885_f2p1_1199	249.7	181	EOG09370TTI	Missing				EOG09370S3E	Duplicated	c18321_f1p0_1268	147.1	176	EOG09370N7W	Duplicated	56507	427.6	281	EOG093712Q6	Duplicated	sogi_0005447	151.7	73						EOG09370N7W	Duplicated	c21430f1p01526	427.6	281
	EOG09370USJ	Duplicated	c21045_f1p0_1378	273.1	184	EOG09370U0A	Duplicated	c138_f10p1_1482	249.6	226	EOG09370S3E	Duplicated	c8825_f1p0_1133	147.7	176	EOG09370N7W	Duplicated	167220	427.6	281	EOG093712Q6	Duplicated	sogi_0114364	152.9	73						EOG09370N7W	Duplicated	c33674f1p01674	427	280
	EOG09370USJ	Duplicated	c2176_f2p1_1175	249.7	181	EOG09370U0A	Duplicated	c1861_f3p1_1483	249.6	226	EOG09370S4T	Duplicated	c10257_f1p0_812	183.7	131	EOG09370NBT	Duplicated	44599	253.1	241	EOG09371330	Complete	sogi_0096887	112.6	113						EOG09370N7W	Duplicated	c3974f1p01433	409.4	282
	EOG09370UV4	Complete	c11859_f2p0_841	206.6	150	EOG09370U0A	Duplicated	c33078_f2p3_1490	249.9	226	EOG09370S4T	Duplicated	c11259_f1p0_928	183.3	131	EOG09370NBT	Duplicated	155195	253	241	EOG0937133J	Duplicated	sogi_0061023	189.6	111						EOG09370NBT	Duplicated	c3876f8p31235	253.1	241
	EOG09370V9R	Complete	c22859_f1p0_1060	95.4	113	EOG09370U71	Complete	c45332_f2p0_1195	218.1	232	EOG09370S4T	Duplicated	c21157_f1p0_831	183.7	131	EOG09370NBT	Duplicated	156266	252.7	241	EOG0937133J	Duplicated	sogi_0066380	189.5	111						EOG09370NBT	Duplicated	c70977f18p61298	252.8	241
	EOG09370VFL	Duplicated	c12675_f1p0_1196	246	246	EOG09370U9P	Duplicated	c18791_f1p0_778	114.2	162	EOG09370SC9	Duplicated	c12861_f1p1_1077	149.8	144	EOG09370NBW	Duplicated	78859	149.6	180	EOG0937133J	Duplicated	sogi_0116693	189.2	111						EOG09370NBT	Duplicated	c99023f1p11311	252.7	241
	EOG09370VFL	Duplicated	c2133_f2p0_1357	261.6	247	EOG09370U9P	Duplicated	c37305_f1p0_1049	113.4	169	EOG09370SC9	Duplicated	c3194_f1p0_1002	150	144	EOG09370NBW	Duplicated	169864	150.1	179	EOG093713HJ	Duplicated	sogi_0032338	88.8	82						EOG09370NBW	Duplicated	c25496f1p41710	150.1	179
	EOG09370VFL	Duplicated	c973_f5p0_1366	261.5	247	EOG09370UEC	Duplicated	c17196_f1p0_974	226.5	161	EOG09370SC9	Duplicated	c7886_f1p0_1045	147	144	EOG09370NBW	Duplicated	189745	149.6	180	EOG093713HJ	Duplicated	sogi_0090782	92.5	84						EOG09370NBW	Duplicated	c58218f1p51521	149.6	180
	EOG09370VLM	Complete	c3489_f1p1_962	113	112	EOG09370UEC	Duplicated	c18064_f3p1_1002	226.3	161	EOG09370SO4	Complete	c11005_f2p0_1569	70.7	114	EOG09370NHX	Duplicated	64230	141.6	174	EOG093713LY	Complete	sogi_0016760	139.3	90						EOG09370NBW	Duplicated	c63719f1p52085	149	180
	EOG09370VTP	Complete	c15463_f1p0_1928	317.3	358	EOG09370UEC	Duplicated	c4582_f1p0_968	226.5	161	EOG09370SON	Duplicated	c14719_f2p0_1286	219.1	158	EOG09370NHX	Duplicated	175021	141.6	174	EOG09371431	Duplicated	sogi_0078231	162.9	96						EOG09370NHX	Duplicated	c21333f1p0959	116.2	127
	EOG09370VUX	Missing				EOG09370UG9	Duplicated	c1217_f2p0_1004	157.3	178	EOG09370SON	Duplicated	c2141_f2p0_1116	219.5	158	EOG09370NIG	Duplicated	64377	166.2	157	EOG09371431	Duplicated	sogi_0104501	164.6	97						EOG09370NHX	Duplicated	c33600f1p01628	114.6	139
	EOG09370W44	Complete	c23045_f1p0_1203	172.9	154	EOG09370UG9	Duplicated	c1635_f6p2_1070	157.3	179	EOG09370SON	Duplicated	c845_f1p0_1178	219.3	158	EOG09370NIG	Duplicated	175167	166.2	157	EOG09371431	Duplicated	sogi_0114493	170.1	96						EOG09370NHX	Duplicated	c95517f1p01455	113.8	139
	EOG09370W6N	Duplicated	c15999_f1p0_819	160.7	141	EOG09370UG9	Duplicated	c27729_f1p2_1244	152.6	144	EOG09370SPQ	Complete	c4522_f1p0_3313	138.1	174	EOG09370O06	Duplicated	82781	214.8	194	EOG093714JU	Duplicated	sogi_0019693	83	68						EOG09370NIG	Duplicated	c33858f2p51136	166.2	157
	EOG09370W6N	Duplicated	c1670_f2p0_805	160.8	141	EOG09370UID	Duplicated	c10460_f1p0_896	232.3	131	EOG09370SV2	Duplicated	c15186_f1p2_928	149.8	136	EOG09370O06	Duplicated	193595	214.8	194	EOG093714JU	Duplicated	sogi_0101804	79.7	68						EOG09370NIG	Duplicated	c41450f1p31293	163.5	146
	EOG09370W86	Complete	c7117_f1p0_1188	189.1	127	EOG09370UID	Duplicated	c38478_f1p0_763	232.4	132	EOG09370SV2	Duplicated	c17949_f5p1_993	149.4	136	EOG09370O06	Duplicated	204483	214.3	194	EOG093714JU	Duplicated	sogi_0102125	84.1	68						EOG09370O06	Duplicated	c12858f1p21254	213.3	194
	EOG09370WT1	Duplicated	c12881_f2p0_819	191.7	126	EOG09370UID	Duplicated	c9538_f1p1_722	229.7	131	EOG09370SV2	Duplicated	c9094_f1p0_880	150	136	EOG09370O51	Duplicated	3018	217.3	154	EOG093714Q2	Duplicated	sogi_0008341	116.5	70						EOG09370O06	Duplicated	c65208f1p0939	214.8	194
	EOG09370WT1	Duplicated	c2780_f1p0_806	191.7	126	EOG09370UO4	Missing				EOG09370SYK	Complete	c21883_f1p1_1558	211.8	266	EOG09370O51	Duplicated	111346	217.3	154	EOG093714Q2	Duplicated	sogi_0012981	116.3	70						EOG09370O06	Duplicated	c86114f1p21048	214.3	194
	EOG09370WT1	Duplicated	c8793_f1p0_797	191.7	126	EOG09370UR1	Complete	c27445_f1p1_958	141.3	130	EOG09370T6W	Duplicated	c11021_f4p1_1078	177.4	171	EOG09370OFR	Duplicated	17756	229.8	227	EOG093714Q2	Duplicated	sogi_0015364	115.7	70						EOG09370O51	Complete	c13789f1p0668	217.3	154
	EOG09370WWI	Fragmented	c4811_f1p0_973	71.7	92	EOG09370UR3	Complete	c30541_f1p1_794	203.8	159	EOG09370T6W	Duplicated	c22929_f1p0_907	169.7	182	EOG09370OFR	Duplicated	126664	229.8	227	EOG093715EC	Duplicated	sogi_0000678	90.5	102						EOG09370OFR	Duplicated	c60617f1p01997	304.6	293
	EOG09370WYG	Duplicated	c1631_f3p1_834	212	148	EOG09370USH	Duplicated	c11676_f1p1_1179	140.7	141	EOG09370T6W	Duplicated	c22944_f1p0_1104	176.4	171	EOG09370OGU	Duplicated	66998	143.4	136	EOG093715EC	Duplicated	sogi_0014929	90.9	102						EOG09370OFR	Duplicated	c61011f1p01994	277.9	289
	EOG09370WYG	Duplicated	c6872_f1p0_864	212	148	EOG09370USH	Duplicated	c20886_f4p1_1235	142.9	141	EOG09370T9R	Duplicated	c12270_f6p2_1004	222.7	157	EOG09370OGU	Duplicated	177792	143.4	136	EOG093715EC	Duplicated	sogi_0050354	89.4	102						EOG09370OGU	Duplicated	c66238f1p31067	168.7	177
	EOG09370WYG	Duplicated	c9431_f1p1_761	212.6	148	EOG09370USH	Duplicated	c379_f1p1_1207	142.9	141	EOG09370T9R	Duplicated	c2051_f2p0_1021	222.6	157	EOG09370OGW	Duplicated	83113	124.6	159	EOG09371675	Complete	sogi_0054758	129.9	107						EOG09370OGU	Duplicated	c92577f3p11309	159	205
	EOG09370WZX	Missing				EOG09370USJ	Duplicated	c145_f5p6_1161	249.8	181	EOG09370T9R	Duplicated	c426_f3p0_1004	222.7	157	EOG09370OGW	Duplicated	152537	138.3	173	EOG0937167R	Complete	sogi_0017861	117.3	101						EOG09370OGW	Duplicated	c43385f1p0866	120.3	134
	EOG09370X1T	Complete	c18728_f1p0_649	35.3	96	EOG09370USJ	Duplicated	c37140_f1p0_1069	250.1	181	EOG09370TBD	Duplicated	c14748_f1p0_906	232	136	EOG09370OGW	Duplicated	193922	124.6	159	EOG093716T7	Complete	sogi_0031015	154	164						EOG09370OGW	Duplicated	c65763f1p01061	124.6	159
	EOG09370XFG	Fragmented	c19061_f1p0_1289	63.4	59	EOG09370USJ	Duplicated	c918_f3p6_1218	249.6	181	EOG09370TBD	Duplicated	c1489_f4p0_942	231.9	136	EOG09370OHP	Duplicated	46250	250	205	EOG093717LU	Duplicated	sogi_0024768	94.1	62						EOG09370OGW	Duplicated	c78909f1p01171	138.3	173
	EOG09370XFJ	Missing				EOG09370UV4	Duplicated	c123_f3p0_872	206.5	150	EOG09370TBD	Duplicated	c22214_f1p0_828	232.5	136	EOG09370OHP	Duplicated	156819	250	205	EOG093717LU	Duplicated	sogi_0032678	92.2	63						EOG09370OHP	Duplicated	c53324f1p11332	249.8	205
	EOG09370XO6	Complete	c23525_f1p0_1093	170.1	161	EOG09370UV4	Duplicated	c36868_f1p0_727	206.9	150	EOG09370TBG	Duplicated	c18400_f1p1_1326	137.8	151	EOG09370OHP	Duplicated	190685	251.6	205	EOG093717LU	Duplicated	sogi_0034387	91.9	62						EOG09370OHP	Duplicated	c60206f2p11344	251.4	205
	EOG09370Y63	Duplicated	c1295_f3p0_737	226.6	133	EOG09370UV4	Duplicated	c441_f3p1_823	206.7	150	EOG09370TBG	Duplicated	c19749_f1p1_987	137.9	146	EOG09370OLY	Duplicated	94664	177.8	138	EOG0937183G	Duplicated	sogi_0024047	103.4	67						EOG09370OHP	Duplicated	c6205f2p31206	250	205
	EOG09370Y63	Duplicated	c2132_f4p1_787	226.8	133	EOG09370V9R	Complete	c3518_f2p0_1116	96.6	113	EOG09370TBG	Duplicated	c2322_f1p1_1159	137.4	146	EOG09370OLY	Duplicated	182636	177.9	138	EOG0937183G	Duplicated	sogi_0083306	103.9	67						EOG09370OLY	Duplicated	c29634f1p11670	178.3	138
	EOG09370Y63	Duplicated	c671_f6p0_731	227.1	133	EOG09370VFL	Duplicated	c15598_f4p0_1449	261.4	247	EOG09370TCX	Duplicated	c13542_f1p0_1132	260.7	206	EOG09370OLY	Duplicated	205528	177.8	138	EOG0937183G	Duplicated	sogi_0099070	99	67						EOG09370OLY	Duplicated	c46409f7p21653	177.9	138
	EOG09370YC4	Duplicated	c11723_f2p0_1039	121	155	EOG09370VFL	Duplicated	c33173_f7p0_1355	261.6	247	EOG09370TCX	Duplicated	c17966_f1p0_1181	262.1	204	EOG09370OO3	Duplicated	56772	223.4	188	EOG0937186Q	Fragmented	sogi_0045652	97.3	82						EOG09370OLY	Duplicated	c79189f3p21560	178.5	138
	EOG09370YC4	Duplicated	c12576_f5p2_1075	120.9	155	EOG09370VFL	Duplicated	c47125_f4p0_1421	261.2	247	EOG09370TCX	Duplicated	c34625_f1p0_1190	262.1	204	EOG09370OO3	Duplicated	167492	223.4	188	EOG093718E9	Duplicated	sogi_0006817	111.6	78						EOG09370OO3	Complete	c21831f4p01034	233.6	195
	EOG09370YC4	Duplicated	c21134_f1p2_1118	120.7	155	EOG09370VLM	Duplicated	c28074_f1p0_616	128.1	115	EOG09370TFO	Duplicated	c12091_f1p0_1052	183	206	EOG09370OS5	Missing				EOG093718E9	Duplicated	sogi_0115960	109.3	77						EOG09370OS5	Fragmented	c114725f1p34710	88.8	123
	EOG09370YCN	Complete	c23467_f1p0_916	100.4	104	EOG09370VLM	Duplicated	c32629_f1p0_812	113.4	112	EOG09370TFO	Duplicated	c16816_f1p0_1484	181.1	246	EOG09370OUS	Duplicated	94665	440.2	378	EOG093718EG	Duplicated	sogi_0004632	93.8	59						EOG09370OUS	Duplicated	c71553f2p11854	494.5	385
	EOG09370YSI	Complete	c10335_f1p0_2132	234.4	246	EOG09370VTP	Duplicated	c11203_f1p0_1811	303.2	380	EOG09370TG2	Duplicated	c17375_f3p1_845	187.7	149	EOG09370OUS	Duplicated	203764	440.2	378	EOG093718EG	Duplicated	sogi_0054775	94.4	59						EOG09370OUS	Duplicated	c76949f1p31782	494.9	385
	EOG09370ZI7	Missing				EOG09370VTP	Duplicated	c36165_f1p0_1768	265.4	307	EOG09370TG2	Duplicated	c20383_f1p0_835	191.1	149	EOG09370P2W	Duplicated	45943	105.3	97	EOG0937192A	Fragmented	sogi_0014617	40.5	48						EOG09370OUS	Duplicated	c92339f1p21810	474.9	361
	EOG09370ZOK	Complete	c1417_f3p0_2289	178.8	427	EOG09370VUX	Duplicated	c12525_f1p0_1030	91.6	97	EOG09370TG2	Duplicated	c4126_f1p1_778	190.7	149	EOG09370P2W	Duplicated	156520	105.3	97	EOG093719IK	Duplicated	sogi_0001923	130.2	102						EOG09370P2W	Duplicated	c13695f2p1720	105.6	97
	EOG0937106D	Missing				EOG09370VUX	Duplicated	c29819_f1p0_1234	103.9	113	EOG09370TG6	Duplicated	c13286_f3p1_884	169.8	148	EOG09370P2W	Duplicated	161977	105.6	97	EOG093719IK	Duplicated	sogi_0080418	130.8	102						EOG09370P2W	Duplicated	c5755f1p0571	105.3	97
	EOG0937106Y	Complete	c14303_f2p0_879	137.2	120	EOG09370W44	Fragmented	c6904_f1p0_1166	150.2	102	EOG09370TG6	Duplicated	c245_f3p1_858	170	148	EOG09370P5Q	Missing				EOG093719IK	Duplicated	sogi_0091838	130.7	102						EOG09370P2W	Duplicated	c79316f1p0744	105.2	97
	EOG09371088	Missing				EOG09370W6N	Duplicated	c1137_f2p1_843	160.6	141	EOG09370TG6	Duplicated	c280_f6p0_872	169.7	148	EOG09370P7I	Duplicated	66829	102.2	159	EOG093719M8	Duplicated	sogi_0013088	60.2	66						EOG09370P5Q	Missing
	EOG093710A7	Complete	c15702_f1p0_1146	83	82	EOG09370W6N	Duplicated	c23909_f1p1_809	160	141	EOG09370TH4	Complete	c18720_f1p0_1196	69.8	79	EOG09370P7I	Duplicated	171370	100.9	159	EOG093719M8	Duplicated	sogi_0033569	58.9	66						EOG09370P7I	Duplicated	c37877f3p31240	102.2	159
	EOG093710JH	Duplicated	c13905_f1p0_749	56.4	72	EOG09370W6N	Duplicated	c804_f2p0_803	160.8	141	EOG09370TP2	Duplicated	c15333_f1p1_1257	204.8	216	EOG09370P7I	Duplicated	177628	102.2	159	EOG093719M8	Duplicated	sogi_0110738	57	84						EOG09370P7I	Duplicated	c54490f1p31164	102.8	159
	EOG093710JH	Duplicated	c5943_f1p0_639	62.4	60	EOG09370W86	Duplicated	c1583_f4p0_1037	219.8	193	EOG09370TP2	Duplicated	c632_f6p3_1237	205.1	216	EOG09370P9T	Duplicated	61607	415.4	300	EOG09371BIR	Duplicated	sogi_0006773	76.5	95						EOG09370P7I	Duplicated	c67413f1p21263	102.4	159
	EOG093710SY	Duplicated	c2102_f3p0_821	161.7	100	EOG09370W86	Duplicated	c26100_f2p1_1059	221.9	155	EOG09370TP2	Duplicated	c6587_f1p0_1250	204.9	220	EOG09370P9T	Duplicated	172352	415.4	300	EOG09371BIR	Duplicated	sogi_0054954	76.5	94						EOG09370P9T	Duplicated	c29392f1p01297	415.4	300
	EOG093710SY	Duplicated	c3196_f1p0_916	161.1	100	EOG09370W86	Duplicated	c996_f3p1_1131	223.3	155	EOG09370TS7	Complete	c23124_f1p0_1052	121	125	EOG09370PBD	Duplicated	42541	379.2	221											EOG09370P9T	Duplicated	c85702f1p02099	427.2	337
	EOG093710T1	Duplicated	c11620_f1p0_611	232.2	119	EOG09370WT1	Duplicated	c10010_f2p0_805	191.7	126	EOG09370TTI	Missing				EOG09370PBD	Duplicated	153134	379.2	221											EOG09370PBD	Duplicated	c11432f6p31090	379	221
	EOG093710T1	Duplicated	c12797_f1p0_598	232.1	119	EOG09370WT1	Duplicated	c12296_f1p2_825	191.6	126	EOG09370U0A	Duplicated	c1220_f8p3_1469	249.7	226	EOG09370PBD	Duplicated	160428	379	221											EOG09370PBD	Duplicated	c943f2p11045	379.2	221
	EOG093710T1	Duplicated	c22125_f1p0_634	231.9	119	EOG09370WWI	Duplicated	c19915_f1p0_989	164.5	161	EOG09370U0A	Duplicated	c138_f10p1_1482	249.6	226	EOG09370PLC	Duplicated	45723	290	229											EOG09370PBD	Duplicated	c96629f1p21143	378.8	221
	EOG0937112Y	Complete	c22726_f1p0_1117	152.6	215	EOG09370WWI	Duplicated	c2014_f1p0_829	158.8	167	EOG09370U0A	Duplicated	c23667_f2p3_1481	245.1	191	EOG09370PLC	Duplicated	156301	290	229											EOG09370PLC	Duplicated	c28443f2p01512	290.2	229
	EOG093711E9	Duplicated	c18954_f1p0_936	163.4	95	EOG09370WWI	Duplicated	c224_f3p0_878	157.9	167	EOG09370U71	Duplicated	c3508_f1p0_1330	217.2	234	EOG09370PLC	Duplicated	201823	290.3	229											EOG09370PLC	Duplicated	c5436f1p01408	290	229
	EOG093711E9	Duplicated	c21860_f1p0_729	163.3	105	EOG09370WYG	Duplicated	c34686_f1p3_700	217.7	148	EOG09370U71	Duplicated	c8429_f1p0_1359	196.3	191	EOG09370PN3	Duplicated	54334	106	91											EOG09370PLC	Duplicated	c81075f3p01447	290.3	229
	EOG093711E9	Duplicated	c9507_f1p0_942	161.2	95	EOG09370WYG	Duplicated	c8247_f2p5_765	212.5	148	EOG09370U9P	Duplicated	c18791_f1p0_778	114.2	162	EOG09370PN3	Duplicated	165049	106	91											EOG09370PN3	Duplicated	c18113f2p31667	122.8	181
	EOG093711LC	Complete	c8627_f1p0_739	95.2	83	EOG09370WZX	Complete	c4514_f1p0_1130	118.1	155	EOG09370U9P	Duplicated	c37305_f1p0_1049	113.4	169	EOG09370PN3	Duplicated	174598	106.7	91											EOG09370PN3	Duplicated	c32946f1p21577	124.4	181
	EOG093711QY	Duplicated	c11299_f1p0_787	106.6	102	EOG09370X1T	Complete	c25263_f1p0_710	100.8	103	EOG09370UEC	Duplicated	c17196_f1p0_974	226.5	161	EOG09370PYJ	Duplicated	92695	279.1	181											EOG09370PN3	Duplicated	c58471f1p31761	125.5	181
	EOG093711QY	Duplicated	c11646_f1p1_774	107	102	EOG09370XFG	Duplicated	c23431_f1p0_1053	81.6	85	EOG09370UEC	Duplicated	c18064_f3p1_1002	226.3	161	EOG09370PYJ	Duplicated	161802	316.4	220											EOG09370PYJ	Duplicated	c13466f3p31153	316.4	220
	EOG093711ZO	Duplicated	c18528_f1p0_1060	253.8	183	EOG09370XFG	Duplicated	c23455_f1p0_920	81.1	85	EOG09370UEC	Duplicated	c4582_f1p0_968	226.5	161	EOG09370PYJ	Duplicated	203577	279.1	181											EOG09370PYJ	Duplicated	c7911f2p31241	318.4	220
	EOG093711ZO	Duplicated	c3518_f1p0_989	257.1	182	EOG09370XFG	Duplicated	c2380_f1p0_1169	82.1	85	EOG09370UG9	Duplicated	c1217_f2p0_1004	157.3	178	EOG09370QBK	Duplicated	102827	147.6	169											EOG09370PYJ	Duplicated	c84391f1p0855	283.6	181
	EOG093711ZO	Duplicated	c6275_f1p0_940	257.5	182	EOG09370XFJ	Duplicated	c11220_f1p0_1913	453.5	344	EOG09370UG9	Duplicated	c1635_f6p2_1070	157.3	179	EOG09370QBK	Duplicated	209192	147.6	169											EOG09370QBK	Duplicated	c19132f1p01335	147.3	172
	EOG0937122Q	Complete	c6174_f1p0_1003	81	71	EOG09370XFJ	Duplicated	c25740_f1p1_1740	464.8	339	EOG09370UG9	Duplicated	c27729_f1p2_1244	152.6	144	EOG09370QBR	Duplicated	51261	308.2	243											EOG09370QBK	Duplicated	c83450f1p01218	148.1	169
	EOG0937128O	Duplicated	c1111_f3p0_658	141.3	101	EOG09370XFJ	Duplicated	c3748_f1p0_1711	464.9	339	EOG09370UID	Duplicated	c38478_f1p0_763	232.4	132	EOG09370QBR	Duplicated	95509	308.2	243											EOG09370QBK	Duplicated	c96763f1p01323	147.5	169
	EOG0937128O	Duplicated	c13317_f1p0_606	141.8	101	EOG09370XO6	Duplicated	c18680_f1p0_838	174.3	130	EOG09370UID	Duplicated	c4896_f1p1_722	233	131	EOG09370QBR	Duplicated	206358	308.2	243											EOG09370QBR	Duplicated	c13412f3p31498	308.2	243
	EOG0937128O	Duplicated	c14133_f2p0_673	142.4	119	EOG09370XO6	Duplicated	c27276_f1p0_995	173.4	130	EOG09370UID	Duplicated	c9538_f1p1_722	229.7	131	EOG09370QCX	Missing														EOG09370QBR	Duplicated	c43324f1p01334	309	243
	EOG0937129K	Complete	c11807_f1p0_680	124	88	EOG09370XO6	Duplicated	c43407_f1p0_842	171.3	130	EOG09370UO4	Fragmented	c9197_f1p0_1212	117.8	101	EOG09370QFD	Duplicated	79647	155.7	154											EOG09370QBR	Duplicated	c90439f6p11500	308.2	243
	EOG093712G8	Missing				EOG09370Y63	Duplicated	c15129_f3p0_735	227	133	EOG09370UR1	Duplicated	c16017_f1p0_911	141.5	131	EOG09370QFD	Duplicated	160031	155.2	154											EOG09370QCX	Missing
	EOG093712Q6	Duplicated	c16308_f2p0_715	152.4	73	EOG09370Y63	Duplicated	c25393_f1p1_747	227	133	EOG09370UR1	Duplicated	c27445_f1p1_958	141.3	130	EOG09370QFD	Duplicated	190688	155.7	154											EOG09370QFD	Duplicated	c10870f2p31166	155.1	154
	EOG093712Q6	Duplicated	c5742_f1p0_784	152.2	73	EOG09370Y63	Duplicated	c8926_f1p0_618	225.5	133	EOG09370UR3	Complete	c30541_f1p1_794	203.8	159	EOG09370QI4	Duplicated	43617	156.8	169											EOG09370QFD	Duplicated	c60212f3p41031	155.7	154
	EOG093712Q6	Duplicated	c9512_f1p0_768	152.2	73	EOG09370YC4	Duplicated	c18856_f2p1_1005	121.2	155	EOG09370USH	Duplicated	c11676_f1p1_1179	140.7	141	EOG09370QI4	Duplicated	125506	146.8	143											EOG09370QFD	Duplicated	c99915f1p41163	151.7	154
	EOG09371330	Missing				EOG09370YC4	Duplicated	c47129_f2p0_963	121.3	155	EOG09370USH	Duplicated	c20886_f4p1_1235	142.9	141	EOG09370QI4	Duplicated	154219	156.8	169											EOG09370QI4	Duplicated	c2390f2p21315	156.8	169
	EOG0937133J	Duplicated	c3323_f1p1_816	189.2	111	EOG09370YC4	Duplicated	c504_f5p1_1085	120.8	155	EOG09370USH	Duplicated	c2758_f1p0_1165	143.1	141	EOG09370QJ1	Duplicated	42207	260.2	191											EOG09370QI4	Duplicated	c56682f1p11746	156.5	169
	EOG0937133J	Duplicated	c4502_f2p0_781	189.2	111	EOG09370YCN	Duplicated	c15684_f1p0_783	112.9	115	EOG09370USJ	Duplicated	c145_f5p6_1161	249.8	181	EOG09370QJ1	Duplicated	152794	260.2	191											EOG09370QJ1	Duplicated	c18922f1p01313	260.2	191
	EOG0937133J	Duplicated	c7487_f1p0_728	190.1	111	EOG09370YCN	Duplicated	c3707_f2p6_893	113.3	115	EOG09370USJ	Duplicated	c21045_f1p0_1378	273.1	184	EOG09370QJ1	Duplicated	182350	260.3	191											EOG09370QJ1	Duplicated	c38201f1p01106	260.3	191
	EOG093713HJ	Duplicated	c14231_f2p0_1125	89.4	97	EOG09370YCN	Duplicated	c7322_f1p0_838	113.6	115	EOG09370USJ	Duplicated	c37140_f1p0_1069	250.1	181	EOG09370QKS	Duplicated	84511	202.6	151											EOG09370QJ1	Duplicated	c54734f1p01251	260	191
	EOG093713HJ	Duplicated	c18338_f1p0_1193	91.2	97	EOG09370YSI	Missing				EOG09370UV4	Duplicated	c11859_f2p0_841	206.6	150	EOG09370QKS	Duplicated	163661	202.3	151											EOG09370QKS	Duplicated	c20267f1p0830	201.3	141
	EOG093713LY	Missing				EOG09370ZI7	Duplicated	c11411_f3p0_975	119.8	86	EOG09370UV4	Duplicated	c36868_f1p0_727	206.9	150	EOG09370QKS	Duplicated	192653	202.6	151											EOG09370QKS	Duplicated	c28702f1p1914	203	151
	EOG09371431	Duplicated	c10673_f2p0_670	162.9	96	EOG09370ZI7	Duplicated	c31589_f1p0_922	120	86	EOG09370UV4	Duplicated	c441_f3p1_823	206.7	150	EOG09370QMM	Duplicated	74752	129.1	142											EOG09370QKS	Duplicated	c63588f1p11023	202.6	151
	EOG09371431	Duplicated	c9447_f1p0_601	163.2	96	EOG09370ZI7	Duplicated	c5081_f1p0_943	119.9	86	EOG09370V9R	Duplicated	c22859_f1p0_1060	95.4	113	EOG09370QMM	Duplicated	185583	129.1	142											EOG09370QMM	Complete	c51253f1p11730	203.9	233
	EOG093714JU	Complete	c4964_f1p0_798	83.1	68	EOG09370ZOK	Complete	c6665_f1p1_2080	123.2	243	EOG09370V9R	Duplicated	c3518_f2p0_1116	96.6	113	EOG09370QT3	Missing														EOG09370QT3	Missing
	EOG093714Q2	Missing				EOG0937106D	Duplicated	c2716_f1p1_787	168.7	139	EOG09370VFL	Duplicated	c12675_f1p0_1196	246	246	EOG09370QVI	Duplicated	86123	259.4	217											EOG09370QVI	Duplicated	c22954f1p11493	257.6	217
	EOG093715EC	Duplicated	c1321_f3p1_772	90.7	102	EOG0937106D	Duplicated	c29362_f2p0_1186	166.8	139	EOG09370VFL	Duplicated	c2133_f2p0_1357	261.6	247	EOG09370QVI	Duplicated	168204	257.6	217											EOG09370QVI	Duplicated	c71509f2p11337	259.4	217
	EOG093715EC	Duplicated	c16340_f2p0_778	90.6	102	EOG0937106D	Duplicated	c5057_f1p0_1210	166.8	139	EOG09370VFL	Duplicated	c33173_f7p0_1355	261.6	247	EOG09370QVI	Duplicated	196873	259.4	217											EOG09370R3M	Duplicated	c32543f5p2942	282	183
	EOG09371675	Missing				EOG0937106Y	Duplicated	c11052_f4p1_924	138.3	120	EOG09370VLM	Duplicated	c28074_f1p0_616	128.1	115	EOG09370R3M	Duplicated	77690	282.6	183											EOG09370R3M	Duplicated	c56262f2p0819	282.6	183
	EOG0937167R	Duplicated	c11892_f3p0_1248	136.9	151	EOG0937106Y	Duplicated	c19400_f1p0_612	146.3	127	EOG09370VLM	Duplicated	c32629_f1p0_812	113.4	112	EOG09370R3M	Duplicated	174316	282	183											EOG09370R3M	Duplicated	c86080f1p2947	282	183
	EOG0937167R	Duplicated	c16851_f1p0_1241	137	151	EOG0937106Y	Duplicated	c511_f3p0_927	137.6	117	EOG09370VTP	Duplicated	c11203_f1p0_1811	303.2	380	EOG09370R3M	Duplicated	188576	282.6	183											EOG09370R67	Duplicated	c32864f2p11299	146.3	111
	EOG0937167R	Duplicated	c21661_f1p0_1156	137.4	151	EOG09371088	Duplicated	c11593_f1p1_857	183.9	144	EOG09370VTP	Duplicated	c15463_f1p0_1928	317.3	358	EOG09370R67	Duplicated	63762	146.3	111											EOG09370R67	Duplicated	c73231f1p11201	146.6	111
	EOG093716T7	Complete	c21678_f1p0_1548	89.8	164	EOG09371088	Duplicated	c2950_f1p0_884	183.2	144	EOG09370VUX	Duplicated	c12525_f1p0_1030	91.6	97	EOG09370R67	Duplicated	174548	146.3	111											EOG09370RCD	Missing
	EOG093717LU	Duplicated	c5767_f1p0_685	93.9	51	EOG09371088	Duplicated	c764_f2p1_911	183.1	144	EOG09370VUX	Duplicated	c29819_f1p0_1234	103.9	113	EOG09370RCD	Missing														EOG09370RCQ	Duplicated	c27247f3p11451	293.7	193
	EOG093717LU	Duplicated	c6334_f1p0_552	93.6	51	EOG093710A7	Duplicated	c21216_f1p0_1094	84.3	97	EOG09370W44	Complete	c23045_f1p0_1203	172.9	154	EOG09370RCQ	Duplicated	68194	293.8	193											EOG09370RCQ	Duplicated	c40081f2p11462	294	193
	EOG0937183G	Missing				EOG093710A7	Duplicated	c38229_f1p1_1099	82.7	106	EOG09370W6N	Duplicated	c15999_f1p0_819	160.7	141	EOG09370RCQ	Duplicated	170996	293.7	193											EOG09370RCQ	Duplicated	c65678f1p21388	294.1	193
	EOG0937186Q	Missing				EOG093710A7	Duplicated	c43150_f1p0_987	83	95	EOG09370W6N	Duplicated	c1670_f2p0_805	160.8	141	EOG09370RCQ	Duplicated	179004	293.8	193											EOG09370RCS	Duplicated	c26098f1p01144	210.3	189
	EOG093718E9	Missing				EOG093710JH	Duplicated	c14198_f1p0_715	80.7	72	EOG09370W6N	Duplicated	c804_f2p0_803	160.8	141	EOG09370RCS	Duplicated	59522	210.3	189											EOG09370RCS	Duplicated	c4991f1p01167	204.8	174
	EOG093718EG	Missing				EOG093710JH	Duplicated	c3622_f2p0_669	79.7	76	EOG09370W86	Duplicated	c1583_f4p0_1037	219.8	193	EOG09370RCS	Duplicated	155979	204.8	174											EOG09370RCS	Duplicated	c51303f1p0821	192.9	157
	EOG0937192A	Fragmented	c4881_f1p1_2818	48.7	76	EOG093710JH	Duplicated	c46607_f5p0_732	81.1	72	EOG09370W86	Duplicated	c26100_f2p1_1059	221.9	155	EOG09370RCS	Duplicated	170266	210.3	189											EOG09370RIT	Duplicated	c1106f6p4962	271.2	134
	EOG093719IK	Duplicated	c17541_f1p0_795	130.3	102	EOG093710SY	Duplicated	c18081_f4p3_794	162.1	120	EOG09370W86	Duplicated	c996_f3p1_1131	223.3	155	EOG09370RIT	Duplicated	50336	271.9	134											EOG09370RIT	Duplicated	c12056f2p0799	271.9	134
	EOG093719IK	Duplicated	c18035_f1p0_730	130.6	102	EOG093710SY	Duplicated	c18528_f1p0_794	162.1	120	EOG09370WT1	Duplicated	c10010_f2p0_805	191.7	126	EOG09370RIT	Duplicated	77805	271.3	134											EOG09370RIT	Duplicated	c18764f1p0792	271.8	134
	EOG093719M8	Complete	c19316_f1p0_677	60.3	66	EOG093710SY	Duplicated	c24827_f1p0_767	161.9	100	EOG09370WT1	Duplicated	c2780_f1p0_806	191.7	126	EOG09370RIT	Duplicated	160850	271.9	134											EOG09370RJN	Duplicated	c10566f2p51656	356.8	272
	EOG09371BIR	Complete	c17297_f1p1_881	75.7	95	EOG093710T1	Duplicated	c14262_f1p0_612	232.3	119	EOG09370WT1	Duplicated	c8793_f1p0_797	191.7	126	EOG09370RJN	Duplicated	49287	357.1	272											EOG09370RJN	Duplicated	c21367f1p51481	357.2	272
						EOG093710T1	Duplicated	c523_f3p1_599	232.1	119	EOG09370WWI	Duplicated	c19915_f1p0_989	164.5	161	EOG09370RJN	Duplicated	159809	357.1	272											EOG09370RJN	Duplicated	c81239f1p31442	355	272
						EOG093710T1	Duplicated	c7771_f2p0_596	232.1	119	EOG09370WWI	Duplicated	c2014_f1p0_829	158.8	167	EOG09370RJN	Duplicated	167173	357.2	272											EOG09370RRJ	Duplicated	c41956f1p01214	267.2	159
						EOG0937112Y	Duplicated	c17475_f2p0_1071	152.9	205	EOG09370WWI	Duplicated	c224_f3p0_878	157.9	167	EOG09370RRJ	Duplicated	70053	267.7	159											EOG09370RRJ	Duplicated	c43196f1p01007	267.7	159
						EOG0937112Y	Duplicated	c2083_f1p0_1123	152.6	215	EOG09370WYG	Duplicated	c34686_f1p3_700	217.7	148	EOG09370RRJ	Duplicated	180115	267.2	159											EOG09370S0F	Duplicated	c29007f6p31226	141.9	126
						EOG0937112Y	Duplicated	c9328_f3p1_1084	152.9	205	EOG09370WYG	Duplicated	c8247_f2p5_765	212.5	148	EOG09370RRJ	Duplicated	180867	267.7	159											EOG09370S0F	Duplicated	c51830f1p0936	141.6	126
						EOG093711E9	Duplicated	c3161_f2p2_728	163.3	104	EOG09370WYG	Duplicated	c9431_f1p1_761	212.6	148	EOG09370S0F	Duplicated	61365	141.8	126											EOG09370S0F	Duplicated	c53575f1p11264	141.7	126
						EOG093711E9	Duplicated	c341_f3p0_685	163.5	104	EOG09370WZX	Complete	c4514_f1p0_1130	118.1	155	EOG09370S0F	Duplicated	172119	141.8	126											EOG09370S1Z	Duplicated	c25260f1p0834	117.2	134
						EOG093711E9	Duplicated	c7848_f1p3_629	164.3	95	EOG09370X1T	Complete	c25263_f1p0_710	100.8	103	EOG09370S1Z	Duplicated	58964	117.2	134											EOG09370S1Z	Duplicated	c33583f1p01842	112.3	101
						EOG093711LC	Duplicated	c16378_f1p2_697	95.6	84	EOG09370XFG	Duplicated	c23431_f1p0_1053	81.6	85	EOG09370S1Z	Duplicated	133485	112.2	101											EOG09370S1Z	Duplicated	c83769f1p01933	112.4	101
						EOG093711LC	Duplicated	c45302_f1p3_690	95.3	83	EOG09370XFG	Duplicated	c23455_f1p0_920	81.1	85	EOG09370S1Z	Duplicated	169713	117.2	134											EOG09370S3E	Duplicated	c33667f1p11062	148	176
						EOG093711LC	Duplicated	c7330_f1p0_592	97.4	83	EOG09370XFG	Duplicated	c2380_f1p0_1169	82.1	85	EOG09370S3E	Duplicated	48069	147.7	176											EOG09370S3E	Duplicated	c36633f1p01116	148.1	176
						EOG093711QY	Duplicated	c14441_f2p0_816	103	97	EOG09370XFJ	Duplicated	c11220_f1p0_1913	453.5	344	EOG09370S3E	Duplicated	158614	147.7	176											EOG09370S3E	Duplicated	c8825f1p11133	147.7	176
						EOG093711QY	Duplicated	c3410_f1p0_895	105.8	102	EOG09370XFJ	Duplicated	c25740_f1p1_1740	464.8	339	EOG09370S3E	Duplicated	197494	147.4	176											EOG09370S4T	Duplicated	c10257f1p0812	183.7	131
						EOG093711QY	Duplicated	c823_f2p0_770	106.6	102	EOG09370XFJ	Duplicated	c3748_f1p0_1711	464.9	339	EOG09370S4T	Duplicated	49073	183.7	131											EOG09370S4T	Duplicated	c12368f2p0958	183.2	131
						EOG093711ZO	Duplicated	c16166_f3p1_954	257.3	182	EOG09370XO6	Duplicated	c18680_f1p0_838	174.3	130	EOG09370S4T	Duplicated	159595	183.7	131											EOG09370S4T	Duplicated	c48792f2p0831	183.7	131
						EOG093711ZO	Duplicated	c26123_f2p1_1014	257	182	EOG09370XO6	Duplicated	c27276_f1p0_995	173.4	130	EOG09370S4T	Duplicated	184106	183.7	131											EOG09370SC9	Duplicated	c35248f1p11077	149.8	144
						EOG093711ZO	Duplicated	c26140_f2p1_920	257.6	182	EOG09370XO6	Duplicated	c43407_f1p0_842	171.3	130	EOG09370SC9	Duplicated	91180	150	144											EOG09370SC9	Duplicated	c81459f1p01002	150	144
						EOG0937122Q	Missing				EOG09370Y63	Duplicated	c15129_f3p0_735	227	133	EOG09370SC9	Duplicated	158962	150.1	144											EOG09370SC9	Duplicated	c9323f2p0979	150.1	144
						EOG0937128O	Duplicated	c12304_f1p0_696	141.3	101	EOG09370Y63	Duplicated	c25393_f1p1_747	227	133	EOG09370SC9	Duplicated	202042	150	144											EOG09370SO4	Duplicated	c28460f1p01542	70.6	114
						EOG0937128O	Duplicated	c42985_f1p0_628	141.8	101	EOG09370Y63	Duplicated	c8926_f1p0_618	225.5	133	EOG09370SO4	Duplicated	63541	70.6	114											EOG09370SO4	Duplicated	c32555f2p01607	70.6	114
						EOG0937128O	Duplicated	c5584_f1p0_604	141.8	101	EOG09370YC4	Duplicated	c11723_f2p0_1039	121	155	EOG09370SO4	Duplicated	174327	70.6	114											EOG09370SO4	Duplicated	c39899f1p01084	72	114
						EOG0937129K	Duplicated	c1342_f4p1_652	123.5	88	EOG09370YC4	Duplicated	c18856_f2p1_1005	121.2	155	EOG09370SON	Complete	162662	219.1	158											EOG09370SON	Duplicated	c26671f1p01162	219.3	158
						EOG0937129K	Duplicated	c20899_f1p0_617	110.7	88	EOG09370YC4	Duplicated	c47129_f2p0_963	121.3	155	EOG09370SPQ	Duplicated	27125	138.1	174											EOG09370SON	Duplicated	c28488f1p01310	219.6	158
						EOG093712G8	Complete	c27516_f1p0_873	144.4	122	EOG09370YCN	Duplicated	c15684_f1p0_783	112.9	115	EOG09370SPQ	Duplicated	136439	138.1	174											EOG09370SON	Duplicated	c40279f3p01177	219.3	158
						EOG093712Q6	Duplicated	c12030_f1p0_599	152.9	73	EOG09370YCN	Duplicated	c3707_f2p6_893	113.3	115	EOG09370SV2	Duplicated	70011	149.8	136											EOG09370SPQ	Complete	c88260f1p03313	143.4	199
						EOG093712Q6	Duplicated	c22644_f1p1_730	152.4	73	EOG09370YCN	Duplicated	c7322_f1p0_838	113.6	115	EOG09370SV2	Duplicated	167101	149.4	136											EOG09370SV2	Duplicated	c1638f2p21023	149.3	136
						EOG093712Q6	Duplicated	c45943_f1p1_818	152	73	EOG09370YSI	Complete	c10335_f1p0_2132	234.4	246	EOG09370SV2	Duplicated	180827	149.8	136											EOG09370SV2	Duplicated	c21256f7p3992	149.3	136
						EOG09371330	Duplicated	c20820_f1p0_972	136.6	124	EOG09370ZI7	Duplicated	c11411_f3p0_975	119.8	86	EOG09370SYK	Complete	171397	211.2	266											EOG09370SV2	Duplicated	c43118f1p2928	149.8	136
						EOG09371330	Duplicated	c34971_f1p0_1027	134	124	EOG09370ZI7	Duplicated	c31589_f1p0_922	120	86	EOG09370T6W	Duplicated	66094	176.4	171											EOG09370SYK	Complete	c119835f1p01466	212.8	265
						EOG09371330	Duplicated	c6645_f1p0_1036	136.6	124	EOG09370ZI7	Duplicated	c5081_f1p0_943	119.9	86	EOG09370T6W	Duplicated	176899	176.4	171											EOG09370T6W	Duplicated	c36671f1p21103	176.4	171
						EOG0937133J	Duplicated	c1221_f4p3_762	189.5	111	EOG09370ZOK	Complete	c1417_f3p0_2289	178.8	427	EOG09370T6W	Duplicated	184412	169.7	182											EOG09370T6W	Duplicated	c45741f4p21088	177.3	171
						EOG0937133J	Duplicated	c183_f7p1_774	161.8	96	EOG0937106D	Duplicated	c2716_f1p1_787	168.7	139	EOG09370T9R	Duplicated	42185	222.7	157											EOG09370T6W	Duplicated	c49310f1p0907	169.7	182
						EOG0937133J	Duplicated	c9729_f1p0_635	184	111	EOG0937106D	Duplicated	c29362_f2p0_1186	166.8	139	EOG09370T9R	Duplicated	152773	222.7	157											EOG09370T9R	Duplicated	c426f11p2999	222.7	157
						EOG093713HJ	Duplicated	c17306_f3p1_1145	92.5	84	EOG0937106D	Duplicated	c5057_f1p0_1210	166.8	139	EOG09370T9R	Duplicated	186325	190.3	143											EOG09370T9R	Duplicated	c52474f1p01115	190.3	143
						EOG093713HJ	Duplicated	c23981_f1p2_1247	91.1	97	EOG0937106Y	Duplicated	c11052_f4p1_924	138.3	120	EOG09370TBD	Duplicated	73859	232.5	136											EOG09370TBD	Duplicated	c14748f6p2932	232	136
						EOG093713HJ	Duplicated	c405_f4p2_1143	91.3	97	EOG0937106Y	Duplicated	c19400_f1p0_612	146.3	127	EOG09370TBD	Duplicated	184667	232.5	136											EOG09370TBD	Duplicated	c49726f1p1828	232.5	136
						EOG093713LY	Complete	c10115_f1p0_667	139.5	89	EOG0937106Y	Duplicated	c511_f3p0_927	137.6	117	EOG09370TBD	Duplicated	210442	232.3	136											EOG09370TBD	Duplicated	c99509f5p1901	232.4	136
						EOG09371431	Duplicated	c15495_f1p2_628	163.1	96	EOG09371088	Duplicated	c11593_f1p1_857	183.9	144	EOG09370TBG	Duplicated	56553	137.9	146											EOG09370TBG	Duplicated	c19288f1p11326	137.8	151
						EOG09371431	Duplicated	c1653_f8p1_672	162.8	96	EOG09371088	Duplicated	c2950_f1p0_884	183.2	144	EOG09370TBG	Duplicated	165817	137.8	151											EOG09370TBG	Duplicated	c21499f1p1987	137.9	146
						EOG09371431	Duplicated	c8093_f2p1_608	164.3	96	EOG09371088	Duplicated	c764_f2p1_911	183.1	144	EOG09370TBG	Duplicated	167266	137.9	146											EOG09370TBG	Duplicated	c2322f1p11159	137.4	146
						EOG093714JU	Duplicated	c14507_f1p0_802	82.8	68	EOG093710A7	Duplicated	c21216_f1p0_1094	84.3	97	EOG09370TCX	Duplicated	84206	264.1	206											EOG09370TCX	Duplicated	c47800f1p11127	262	206
						EOG093714JU	Duplicated	c19015_f1p0_503	77.7	55	EOG093710A7	Duplicated	c38229_f1p1_1099	82.7	106	EOG09370TCX	Duplicated	183529	262	206											EOG09370TCX	Duplicated	c48190f2p11190	262.1	204
						EOG093714JU	Duplicated	c3816_f1p0_919	82.7	68	EOG093710A7	Duplicated	c43150_f1p0_987	83	95	EOG09370TCX	Duplicated	184837	264.1	206											EOG09370TCX	Duplicated	c50001f1p1898	264.1	206
						EOG093714Q2	Complete	c5304_f1p0_800	91.7	67	EOG093710JH	Duplicated	c14198_f1p0_715	80.7	72	EOG09370TFO	Duplicated	59231	183	247											EOG09370TFO	Duplicated	c12091f1p01052	182.5	206
						EOG093715EC	Duplicated	c17404_f1p0_765	90.9	97	EOG093710JH	Duplicated	c3622_f2p0_669	79.7	76	EOG09370TFO	Duplicated	162112	202.4	277											EOG09370TFO	Duplicated	c13903f2p41571	202.3	277
						EOG093715EC	Duplicated	c31195_f1p2_705	91	102	EOG093710JH	Duplicated	c46607_f5p0_732	81.1	72	EOG09370TFO	Duplicated	169980	183	247											EOG09370TFO	Duplicated	c25677f3p31503	201.6	288
						EOG093715EC	Duplicated	c5110_f1p2_665	91.4	102	EOG093710SY	Duplicated	c18081_f4p3_794	162.1	120	EOG09370TG2	Duplicated	44787	190.7	149											EOG09370TG2	Duplicated	c17409f3p1846	191	149
						EOG09371675	Fragmented	c25968_f1p0_831	69.3	43	EOG093710SY	Duplicated	c18528_f1p0_794	162.1	120	EOG09370TG2	Duplicated	155379	190.7	149											EOG09370TG2	Duplicated	c4126f2p1778	190.7	149
						EOG0937167R	Duplicated	c1661_f2p1_1228	137	151	EOG093710SY	Duplicated	c24827_f1p0_767	161.9	100	EOG09370TG2	Duplicated	164480	191	149											EOG09370TG2	Duplicated	c60144f2p1899	190.8	149
						EOG0937167R	Duplicated	c18462_f4p0_1224	137	151	EOG093710T1	Duplicated	c12797_f1p0_598	232.1	119	EOG09370TG6	Duplicated	104213	170.1	148											EOG09370TG6	Duplicated	c115892f1p0766	170.5	148
						EOG0937167R	Duplicated	c7409_f1p1_1180	137.2	151	EOG093710T1	Duplicated	c14262_f1p0_612	232.3	119	EOG09370TG6	Duplicated	206084	169.5	148											EOG09370TG6	Duplicated	c41888f1p2913	169.4	148
						EOG093716T7	Complete	c41158_f1p0_1491	159.6	221	EOG093710T1	Duplicated	c7771_f2p0_596	232.1	119	EOG09370TG6	Duplicated	214529	169.8	148											EOG09370TG6	Duplicated	c90428f9p2841	170.1	148
						EOG093717LU	Complete	c39031_f1p0_539	92.7	56	EOG0937112Y	Duplicated	c17475_f2p0_1071	152.9	205	EOG09370TH4	Duplicated	88144	69.8	79											EOG09370TH4	Complete	c75053f1p01196	139.2	122
						EOG0937183G	Fragmented	c15124_f1p1_718	58.4	66	EOG0937112Y	Duplicated	c22726_f1p0_1117	152.6	215	EOG09370TH4	Duplicated	198911	69.8	79											EOG09370TP2	Duplicated	c632f17p61264	204.4	216
						EOG0937186Q	Complete	c36705_f1p1_783	85.5	99	EOG0937112Y	Duplicated	c9328_f3p1_1084	152.9	205	EOG09370TP2	Duplicated	95307	204.9	220											EOG09370TP2	Duplicated	c72256f1p51257	204.8	216
						EOG093718E9	Duplicated	c10195_f1p0_454	112.6	78	EOG093711E9	Duplicated	c3161_f2p2_728	163.3	104	EOG09370TP2	Duplicated	197301	204.8	216											EOG09370TP2	Duplicated	c89503f1p51250	204.9	220
						EOG093718E9	Duplicated	c19006_f1p0_596	111.8	78	EOG093711E9	Duplicated	c341_f3p0_685	163.5	104	EOG09370TP2	Duplicated	206149	204.9	220											EOG09370TS7	Fragmented	c27092f1p01052	87.7	96
						EOG093718E9	Duplicated	c790_f2p0_597	108.5	76	EOG093711E9	Duplicated	c7848_f1p3_629	164.3	95	EOG09370TS7	Duplicated	60156	121	125											EOG09370TTI	Missing
						EOG093718EG	Duplicated	c21964_f1p0_692	94	59	EOG093711LC	Duplicated	c16378_f1p2_697	95.6	84	EOG09370TS7	Duplicated	170900	121	125											EOG09370U0A	Duplicated	c122941f16p81492	249.7	226
						EOG093718EG	Duplicated	c27676_f1p0_621	95.2	60	EOG093711LC	Duplicated	c45302_f1p3_690	95.3	83	EOG09370TTI	Missing														EOG09370U0A	Duplicated	c71320f6p81494	249.9	226
						EOG093718EG	Duplicated	c36457_f1p0_589	94.3	59	EOG093711LC	Duplicated	c7330_f1p0_592	97.4	83	EOG09370U0A	Duplicated	87459	250.8	226											EOG09370U0A	Duplicated	c73839f1p11234	251	225
						EOG0937192A	Missing				EOG093711QY	Duplicated	c11299_f1p0_787	106.6	102	EOG09370U0A	Duplicated	90738	249.7	226											EOG09370U71	Duplicated	c17750f1p01315	217.8	227
						EOG093719IK	Duplicated	c11246_f2p0_739	128.7	102	EOG093711QY	Duplicated	c11646_f1p1_774	107	102	EOG09370U0A	Duplicated	217143	249.7	226											EOG09370U71	Duplicated	c38370f1p01352	216.9	227
						EOG093719IK	Duplicated	c19823_f1p0_756	130.5	102	EOG093711QY	Duplicated	c823_f2p0_770	106.6	102	EOG09370U71	Complete	191191	217.2	234											EOG09370U9P	Duplicated	c18946f1p0816	99	142
						EOG093719M8	Duplicated	c10790_f1p0_555	62.3	66	EOG093711ZO	Duplicated	c16166_f3p1_954	257.3	182	EOG09370U9P	Duplicated	77156	113.4	169											EOG09370U9P	Duplicated	c51912f1p0778	114.2	162
						EOG093719M8	Duplicated	c12431_f1p0_510	60.9	79	EOG093711ZO	Duplicated	c26140_f2p1_920	257.6	182	EOG09370U9P	Duplicated	185975	114.2	162											EOG09370U9P	Duplicated	c55374f1p01049	113.4	169
						EOG093719M8	Duplicated	c22968_f1p0_634	62	66	EOG093711ZO	Duplicated	c6275_f1p0_940	257.5	182	EOG09370U9P	Duplicated	188040	113.4	169											EOG09370UEC	Duplicated	c17196f4p0975	226.5	161
						EOG09371BIR	Duplicated	c1011_f4p1_703	76.9	95	EOG0937122Q	Complete	c6174_f1p0_1003	81	71	EOG09370UEC	Duplicated	57549	226.5	161											EOG09370UEC	Duplicated	c4582f1p0968	226.5	161
						EOG09371BIR	Duplicated	c1569_f3p1_750	76.7	95	EOG0937128O	Duplicated	c1111_f3p0_658	141.3	101	EOG09370UEC	Duplicated	155701	226.5	161											EOG09370UEC	Duplicated	c63160f1p01179	225.9	162
											EOG0937128O	Duplicated	c13317_f1p0_606	141.8	101	EOG09370UEC	Duplicated	164369	226.5	161											EOG09370UG9	Duplicated	c23918f1p3979	157.8	178
											EOG0937128O	Duplicated	c5584_f1p0_604	141.8	101	EOG09370UG9	Duplicated	95464	157.9	178											EOG09370UG9	Duplicated	c85967f1p01022	155.4	178
											EOG0937129K	Duplicated	c11807_f1p0_680	124	88	EOG09370UG9	Duplicated	177310	152.6	144											EOG09370UG9	Duplicated	c90497f4p3953	157.9	178
											EOG0937129K	Duplicated	c1342_f4p1_652	123.5	88	EOG09370UG9	Duplicated	206374	157.9	178											EOG09370UID	Duplicated	c17916f3p3789	232.6	131
											EOG0937129K	Duplicated	c20899_f1p0_617	110.7	88	EOG09370UID	Duplicated	74574	232.4	132											EOG09370UID	Duplicated	c38983f1p1722	229.7	131
											EOG093712G8	Complete	c27516_f1p0_873	144.4	122	EOG09370UID	Duplicated	178310	229.7	131											EOG09370UID	Duplicated	c50922f1p0763	232.8	131
											EOG093712Q6	Duplicated	c12030_f1p0_599	152.9	73	EOG09370UID	Duplicated	185384	232.4	132											EOG09370UO4	Complete	c95847f1p01212	221	146
											EOG093712Q6	Duplicated	c16308_f2p0_715	152.4	73	EOG09370UO4	Fragmented	29813	117.8	101											EOG09370UR1	Duplicated	c27648f3p2911	141.5	132
											EOG093712Q6	Duplicated	c45943_f1p1_818	152	73	EOG09370UR1	Duplicated	60519	141.5	132											EOG09370UR1	Duplicated	c39220f1p01063	141.5	116
											EOG09371330	Duplicated	c20820_f1p0_972	136.6	124	EOG09370UR1	Duplicated	171262	141.5	132											EOG09370UR3	Duplicated	c48809f1p21072	202.5	159
											EOG09371330	Duplicated	c34971_f1p0_1027	134	124	EOG09370UR3	Duplicated	93213	203.6	159											EOG09370UR3	Duplicated	c7807f2p2783	203.9	159
											EOG09371330	Duplicated	c6645_f1p0_1036	136.6	124	EOG09370UR3	Duplicated	132078	202	159											EOG09370UR3	Duplicated	c86612f1p2946	203.6	159
											EOG0937133J	Duplicated	c1221_f4p3_762	189.5	111	EOG09370UR3	Duplicated	204741	203.6	159											EOG09370USH	Duplicated	c123780f1p01401	142.5	141
											EOG0937133J	Duplicated	c7487_f1p0_728	190.1	111	EOG09370USH	Duplicated	46707	143.3	141											EOG09370USH	Duplicated	c124053f3p01175	143.1	141
											EOG0937133J	Duplicated	c9729_f1p0_635	184	111	EOG09370USH	Duplicated	157270	143.3	141											EOG09370USH	Duplicated	c6859f4p01060	143.3	141
											EOG093713HJ	Duplicated	c18338_f1p0_1193	91.2	97	EOG09370USH	Duplicated	217724	142.9	141											EOG09370USJ	Duplicated	c30519f1p01023	250.1	181
											EOG093713HJ	Duplicated	c23981_f1p2_1247	91.1	97	EOG09370USJ	Duplicated	63869	250.2	181											EOG09370USJ	Duplicated	c33046f1p31043	250.2	181
											EOG093713HJ	Duplicated	c405_f4p2_1143	91.3	97	EOG09370USJ	Duplicated	94737	273.1	184											EOG09370USJ	Duplicated	c74165f1p01378	273.1	184
											EOG093713LY	Complete	c10115_f1p0_667	139.5	89	EOG09370USJ	Duplicated	198401	273.1	184											EOG09370UV4	Duplicated	c18186f1p0794	206.8	150
											EOG09371431	Duplicated	c10673_f2p0_670	162.9	96	EOG09370UV4	Duplicated	81193	206.4	150											EOG09370UV4	Duplicated	c49666f1p0727	207.2	150
											EOG09371431	Duplicated	c15495_f1p2_628	163.1	96	EOG09370UV4	Duplicated	192048	206.4	150											EOG09370UV4	Duplicated	c59100f2p3825	206.7	150
											EOG09371431	Duplicated	c9447_f1p0_601	163.2	96	EOG09370UV4	Duplicated	206926	206.8	150											EOG09370V9R	Duplicated	c3518f2p01116	96.6	113
											EOG093714JU	Duplicated	c14507_f1p0_802	82.8	68	EOG09370V9R	Duplicated	44355	96.6	113											EOG09370V9R	Duplicated	c75313f1p01060	95.4	113
											EOG093714JU	Duplicated	c19015_f1p0_503	77.7	55	EOG09370V9R	Duplicated	154957	96.6	113											EOG09370VFL	Duplicated	c52336f1p01247	262.1	247
											EOG093714JU	Duplicated	c3816_f1p0_919	82.7	68	EOG09370V9R	Duplicated	199044	95.4	113											EOG09370VFL	Duplicated	c59234f14p01366	261.5	247
											EOG093714Q2	Complete	c5304_f1p0_800	91.7	67	EOG09370VFL	Duplicated	90331	246	246											EOG09370VFL	Duplicated	c78965f1p01196	246	246
											EOG093715EC	Duplicated	c17404_f1p0_765	90.9	97	EOG09370VFL	Duplicated	190237	261.5	247											EOG09370VLM	Duplicated	c41520f2p2812	113.6	112
											EOG093715EC	Duplicated	c31195_f1p2_705	91	102	EOG09370VFL	Duplicated	201158	246	246											EOG09370VLM	Duplicated	c47674f1p0616	127.8	115
											EOG093715EC	Duplicated	c5110_f1p2_665	91.4	102	EOG09370VLM	Duplicated	72650	128.1	115											EOG09370VTP	Duplicated	c2616f2p01792	309.1	325
											EOG09371675	Fragmented	c25968_f1p0_831	69.3	43	EOG09370VLM	Duplicated	183453	128.1	115											EOG09370VTP	Duplicated	c58260f1p01768	293.1	323
											EOG0937167R	Duplicated	c18462_f4p0_1224	137	151	EOG09370VTP	Duplicated	43765	310.2	378											EOG09370VTP	Duplicated	c72041f1p01928	309	325
											EOG0937167R	Duplicated	c21661_f1p0_1156	137.4	151	EOG09370VTP	Duplicated	154367	310.2	378											EOG09370VUX	Complete	c43217f1p01030	142.6	142
											EOG0937167R	Duplicated	c7409_f1p1_1180	137.2	151	EOG09370VTP	Duplicated	197187	317.3	358											EOG09370W44	Complete	c78615f1p01203	176.1	154
											EOG093716T7	Complete	c41158_f1p0_1491	159.6	221	EOG09370VUX	Duplicated	11927	91.6	97											EOG09370W6N	Duplicated	c41570f1p1704	161.3	141
											EOG093717LU	Complete	c5767_f1p0_685	93.9	51	EOG09370VUX	Duplicated	120598	91.6	97											EOG09370W6N	Duplicated	c61815f2p1862	160.5	141
											EOG0937183G	Fragmented	c15124_f1p1_718	58.4	66	EOG09370VUX	Duplicated	178030	103.9	113											EOG09370W6N	Duplicated	c804f6p1798	160.8	141
											EOG0937186Q	Complete	c36705_f1p1_783	85.5	99	EOG09370W44	Duplicated	90138	172.9	154											EOG09370W86	Duplicated	c24182f4p01037	220	193
											EOG093718E9	Duplicated	c10195_f1p0_454	112.6	78	EOG09370W44	Duplicated	200971	172.9	154											EOG09370W86	Duplicated	c7075f1p0890	220.1	192
											EOG093718E9	Duplicated	c19006_f1p0_596	111.8	78	EOG09370W6N	Duplicated	63344	160.6	141											EOG09370W86	Duplicated	c95593f1p01097	220	193
											EOG093718E9	Duplicated	c790_f2p0_597	108.5	76	EOG09370W6N	Duplicated	174126	160.6	141											EOG09370WT1	Duplicated	c15686f4p3814	191.7	126
											EOG093718EG	Duplicated	c21964_f1p0_692	94	59	EOG09370W86	Duplicated	58290	219.8	193											EOG09370WT1	Duplicated	c61137f2p01182	192.3	126
											EOG093718EG	Duplicated	c27676_f1p0_621	95.2	60	EOG09370W86	Duplicated	106413	223.3	155											EOG09370WT1	Duplicated	c85511f1p2806	191.7	126
											EOG093718EG	Duplicated	c36457_f1p0_589	94.3	59	EOG09370W86	Duplicated	215895	223.3	155											EOG09370WWI	Duplicated	c13301f2p0931	158.4	167
											EOG0937192A	Fragmented	c4881_f1p1_2818	48.7	76	EOG09370WT1	Duplicated	92136	191.7	126											EOG09370WWI	Duplicated	c19425f1p0829	158.8	167
											EOG093719IK	Duplicated	c17541_f1p0_795	130.3	102	EOG09370WT1	Duplicated	163347	191.8	126											EOG09370WWI	Duplicated	c21776f1p0989	164.5	161
											EOG093719IK	Duplicated	c18035_f1p0_730	130.6	102	EOG09370WT1	Duplicated	204169	191.7	126											EOG09370WYG	Duplicated	c35856f5p6837	212	148
											EOG093719IK	Duplicated	c19823_f1p0_756	130.5	102	EOG09370WWI	Duplicated	56734	164.5	161											EOG09370WYG	Duplicated	c64789f1p2701	217.7	148
											EOG093719M8	Duplicated	c10790_f1p0_555	62.3	66	EOG09370WWI	Duplicated	165910	158.8	167											EOG09370WYG	Duplicated	c70889f1p2860	212.1	148
											EOG093719M8	Duplicated	c12431_f1p0_510	60.9	79	EOG09370WWI	Duplicated	167454	164.5	161											EOG09370WZX	Complete	c4514f1p01130	118.1	155
											EOG093719M8	Duplicated	c22968_f1p0_634	62	66	EOG09370WYG	Duplicated	80100	217.7	148											EOG09370X1T	Duplicated	c12410f2p0805	100.3	103
											EOG09371BIR	Duplicated	c1011_f4p1_703	76.9	95	EOG09370WYG	Duplicated	193338	217.7	148											EOG09370X1T	Duplicated	c29675f1p0814	113.7	104
											EOG09371BIR	Duplicated	c1569_f3p1_750	76.7	95	EOG09370WYG	Duplicated	196624	212.1	148											EOG09370X1T	Duplicated	c30667f1p0710	100.8	103
											EOG09371BIR	Duplicated	c17297_f1p1_881	75.7	95	EOG09370WZX	Duplicated	45065	118.1	155											EOG09370XFG	Duplicated	c12561f1p01108	82.3	85
																EOG09370WZX	Duplicated	155654	118.1	155											EOG09370XFG	Duplicated	c2380f1p01169	82.1	85
																EOG09370X1T	Duplicated	62429	100.8	103											EOG09370XFG	Duplicated	c27634f1p0920	82.3	85
																EOG09370X1T	Duplicated	173182	100.8	103											EOG09370XFJ	Duplicated	c36231f1p01913	454.3	344
																EOG09370XFG	Duplicated	43612	82.1	85											EOG09370XFJ	Duplicated	c3748f2p11710	464.9	339
																EOG09370XFG	Duplicated	154215	82.1	85											EOG09370XO6	Duplicated	c19736f2p0838	174.3	130
																EOG09370XFG	Duplicated	171252	81.1	85											EOG09370XO6	Duplicated	c49939f1p1995	173.4	130
																EOG09370XFJ	Complete	176624	453.5	344											EOG09370XO6	Duplicated	c51294f1p0889	174.1	130
																EOG09370XO6	Duplicated	55418	174.3	130											EOG09370Y63	Duplicated	c15129f17p3760	226.9	133
																EOG09370XO6	Duplicated	166125	174.3	130											EOG09370Y63	Duplicated	c35001f1p0764	226.6	133
																EOG09370XO6	Duplicated	184797	173.4	130											EOG09370Y63	Duplicated	c57639f4p0737	226.6	133
																EOG09370Y63	Duplicated	67873	225.5	133											EOG09370YC4	Duplicated	c3285f1p0859	133.2	159
																EOG09370Y63	Duplicated	162953	226.9	133											EOG09370YC4	Duplicated	c43007f1p1914	121.5	155
																EOG09370Y63	Duplicated	178687	225.5	133											EOG09370YC4	Duplicated	c51970f1p2872	121.9	155
																EOG09370YC4	Duplicated	107265	121	155											EOG09370YCN	Duplicated	c15684f1p0783	112.9	115
																EOG09370YC4	Duplicated	107699	121.1	155											EOG09370YCN	Duplicated	c7322f2p3838	113.6	115
																EOG09370YC4	Duplicated	210983	120.9	155											EOG09370YCN	Duplicated	c9239f1p0775	113.9	115
																EOG09370YCN	Duplicated	47038	113.6	115											EOG09370YSI	Complete	c98232f1p02132	234.4	246
																EOG09370YCN	Duplicated	52854	112.9	115											EOG09370ZI7	Duplicated	c11667f1p0659	120.9	86
																EOG09370YCN	Duplicated	163345	112.9	115											EOG09370ZI7	Duplicated	c50206f1p01036	120	86
																EOG09370YSI	Duplicated	98997	234.4	246											EOG09370ZI7	Duplicated	c5081f2p0942	119.9	86
																EOG09370YSI	Duplicated	209861	234.4	246											EOG09370ZOK	Duplicated	c29280f1p12080	181.3	430
																EOG09370ZI7	Duplicated	45467	120	86											EOG09370ZOK	Duplicated	c51535f1p12203	179.9	428
																EOG09370ZI7	Duplicated	156049	120	86											EOG09370ZOK	Duplicated	c88046f3p12291	179.6	430
																EOG09370ZI7	Duplicated	181296	119.7	86											EOG0937106D	Duplicated	c2716f1p0787	168.7	139
																EOG09370ZOK	Complete	95726	178.8	427											EOG0937106D	Duplicated	c55930f1p11122	167.3	139
																EOG0937106D	Duplicated	43830	168.7	139											EOG0937106D	Duplicated	c56000f2p21186	166.8	139
																EOG0937106D	Duplicated	154436	168.7	139											EOG0937106Y	Duplicated	c20924f1p0612	146.3	127
																EOG0937106D	Duplicated	188408	166.8	139											EOG0937106Y	Duplicated	c511f4p2927	137.6	117
																EOG0937106Y	Duplicated	56196	146.3	127											EOG0937106Y	Duplicated	c9980f9p2939	138.2	120
																EOG0937106Y	Duplicated	159403	138.2	120											EOG09371088	Duplicated	c11593f1p1857	183.9	144
																EOG0937106Y	Duplicated	166903	146.3	127											EOG09371088	Duplicated	c7042f1p1987	182.9	144
																EOG09371088	Duplicated	42395	183.1	144											EOG09371088	Duplicated	c764f3p1912	183.1	144
																EOG09371088	Duplicated	110739	183.9	144											EOG093710A7	Duplicated	c23943f1p11146	82.9	97
																EOG09371088	Duplicated	152989	183.1	144											EOG093710A7	Duplicated	c55088f1p0987	83	95
																EOG093710A7	Duplicated	84580	83	95											EOG093710A7	Duplicated	c79426f2p11098	83.5	95
																EOG093710A7	Duplicated	187866	83	95											EOG093710JH	Duplicated	c123444f6p0732	81.1	72
																EOG093710A7	Duplicated	201327	82.2	79											EOG093710JH	Duplicated	c124196f1p0666	79.7	76
																EOG093710JH	Duplicated	65049	80.7	72											EOG093710JH	Duplicated	c34917f1p0715	80.7	72
																EOG093710JH	Duplicated	152474	79.7	76											EOG093710SY	Duplicated	c19487f4p2794	162.1	120
																EOG093710JH	Duplicated	175842	80.7	72											EOG093710SY	Duplicated	c29944f3p1766	161.9	100
																EOG093710SY	Duplicated	61965	161.9	100											EOG093710SY	Duplicated	c58125f4p1827	161.6	100
																EOG093710SY	Duplicated	165955	162.1	120											EOG093710T1	Duplicated	c523f6p1600	232.1	119
																EOG093710SY	Duplicated	172716	161.9	100											EOG093710T1	Duplicated	c74513f1p0551	232.6	119
																EOG093710T1	Duplicated	42252	232.1	119											EOG093710T1	Duplicated	c90261f2p0600	232.2	119
																EOG093710T1	Duplicated	152839	232.1	119											EOG0937112Y	Duplicated	c16941f1p2996	153.2	205
																EOG093710T1	Duplicated	206323	232.2	119											EOG0937112Y	Duplicated	c17801f5p21119	152.6	205
																EOG0937112Y	Duplicated	54081	152.6	205											EOG0937112Y	Duplicated	c28270f1p01206	152.2	204
																EOG0937112Y	Duplicated	154002	152.6	215											EOG093711E9	Duplicated	c26359f1p2629	164.3	95
																EOG0937112Y	Duplicated	164798	152.6	205											EOG093711E9	Duplicated	c341f6p3742	163.3	104
																EOG093711E9	Duplicated	66204	164.3	95											EOG093711E9	Duplicated	c5357f3p0793	163.8	95
																EOG093711E9	Duplicated	152705	163.3	104											EOG093711LC	Duplicated	c25743f1p0592	97.4	83
																EOG093711E9	Duplicated	170443	164.3	95											EOG093711LC	Duplicated	c31336f3p4679	95.5	83
																EOG093711LC	Duplicated	59277	97.4	83											EOG093711LC	Duplicated	c38059f1p0666	97.1	83
																EOG093711LC	Duplicated	170024	97.4	83											EOG093711QY	Duplicated	c12387f1p1677	107	102
																EOG093711LC	Duplicated	196483	95.3	83											EOG093711QY	Duplicated	c18230f2p1683	103.5	101
																EOG093711QY	Duplicated	54416	103.5	101											EOG093711QY	Duplicated	c80813f6p1819	106.7	102
																EOG093711QY	Duplicated	165130	103.5	101											EOG093711ZO	Duplicated	c122810f4p11011	256.9	182
																EOG093711QY	Duplicated	201639	106.7	102											EOG093711ZO	Duplicated	c20395f1p01031	254.9	183
																EOG093711ZO	Duplicated	83265	257.2	182											EOG093711ZO	Duplicated	c79973f4p2980	257.2	182
																EOG093711ZO	Duplicated	191990	257.1	182											EOG0937122Q	Complete	c67887f1p01003	80.9	71
																EOG093711ZO	Duplicated	201451	257.2	182											EOG0937128O	Duplicated	c123230f4p1667	142.5	119
																EOG0937122Q	Duplicated	84368	81	71											EOG0937128O	Duplicated	c123573f3p1665	141.5	101
																EOG0937122Q	Duplicated	195150	81	71											EOG0937128O	Duplicated	c24041f1p0604	141.8	101
																EOG0937128O	Duplicated	58194	141.8	101											EOG0937129K	Duplicated	c116085f1p0641	123.6	88
																EOG0937128O	Duplicated	168932	141.8	101											EOG0937129K	Duplicated	c123747f1p0756	123.1	88
																EOG0937128O	Duplicated	217696	141.5	101											EOG0937129K	Duplicated	c40453f4p1680	123.9	88
																EOG0937129K	Duplicated	68419	123.9	88											EOG093712G8	Complete	c40913f1p0873	144.4	122
																EOG0937129K	Duplicated	117472	119.3	97											EOG093712Q6	Duplicated	c13328f1p0781	152.4	73
																EOG0937129K	Duplicated	179236	123.9	88											EOG093712Q6	Duplicated	c38185f1p0599	152.9	73
																EOG093712G8	Duplicated	68687	144.4	122											EOG093712Q6	Duplicated	c40089f1p0698	152.4	73
																EOG093712G8	Duplicated	179501	144.4	122											EOG09371330	Duplicated	c23288f1p0972	136.6	124
																EOG093712Q6	Duplicated	67023	152.9	73											EOG09371330	Duplicated	c42323f1p0992	136.5	124
																EOG093712Q6	Duplicated	152913	152.3	73											EOG09371330	Duplicated	c6645f3p01034	136.6	124
																EOG093712Q6	Duplicated	177816	152.9	73											EOG0937133J	Duplicated	c1221f13p5778	189.2	111
																EOG09371330	Duplicated	57695	136.6	124											EOG0937133J	Duplicated	c37036f1p0635	185.1	111
																EOG09371330	Duplicated	168427	136.6	124											EOG0937133J	Duplicated	c83987f1p2728	190.1	111
																EOG09371330	Duplicated	191771	134	124											EOG093713HJ	Duplicated	c17306f9p31144	91.3	97
																EOG0937133J	Duplicated	71525	184	111											EOG093713HJ	Duplicated	c389f1p31006	91.6	96
																EOG0937133J	Duplicated	92484	190.1	111											EOG093713HJ	Duplicated	c73795f1p01208	92.5	84
																EOG0937133J	Duplicated	177122	184	111											EOG093713LY	Complete	c36344f1p0667	140.8	90
																EOG093713HJ	Duplicated	63191	91.6	96											EOG09371431	Duplicated	c123481f4p2727	163.7	96
																EOG093713HJ	Duplicated	152743	91.6	96											EOG09371431	Duplicated	c15495f2p3628	163	96
																EOG093713HJ	Duplicated	164432	91.3	97											EOG09371431	Duplicated	c27175f2p1608	164.3	96
																EOG093713LY	Duplicated	65891	139.5	89											EOG093714JU	Duplicated	c20269f1p0503	77.7	55
																EOG093713LY	Duplicated	176698	139.5	89											EOG093714JU	Duplicated	c27995f1p0919	82.5	68
																EOG09371431	Duplicated	99975	162.8	96											EOG093714JU	Duplicated	c39326f1p0802	82.8	68
																EOG09371431	Duplicated	170949	164.3	96											EOG093714Q2	Complete	c22611f1p01112	109.7	70
																EOG09371431	Duplicated	190302	162.7	96											EOG093715EC	Duplicated	c24941f1p3665	91.4	102
																EOG093714JU	Duplicated	6945	82.7	68											EOG093715EC	Duplicated	c48468f1p3705	91	102
																EOG093714JU	Duplicated	115411	82.7	68											EOG093715EC	Duplicated	c66645f8p3736	90.8	102
																EOG093714JU	Duplicated	166494	77.7	55											EOG09371675	Fragmented	c53053f1p0831	69.1	43
																EOG093714Q2	Duplicated	79212	109.1	89											EOG0937167R	Duplicated	c35f12p11193	137.2	151
																EOG093714Q2	Duplicated	167989	108.7	88											EOG0937167R	Duplicated	c72844f1p01195	137.1	151
																EOG093714Q2	Duplicated	190095	109.1	89											EOG0937167R	Duplicated	c7409f3p21236	136.9	151
																EOG093715EC	Duplicated	73117	91	102											EOG093716T7	Duplicated	c66466f1p01491	156.2	169
																EOG093715EC	Duplicated	169515	91.4	102											EOG093716T7	Duplicated	c78474f1p01368	155.8	182
																EOG093715EC	Duplicated	183924	91	102											EOG093717LU	Duplicated	c40013f2p0558	92.8	63
																EOG09371675	Fragmented	15280	69.3	43											EOG093717LU	Duplicated	c40984f1p0496	92.1	63
																EOG0937167R	Duplicated	41933	137.2	151											EOG093717LU	Duplicated	c64008f1p0537	91.9	69
																EOG0937167R	Duplicated	152512	137.2	151											EOG0937183G	Complete	c43511f1p1718	103.2	67
																EOG0937167R	Duplicated	157653	136.9	151											EOG0937186Q	Complete	c62524f1p1783	85.5	99
																EOG093716T7	Complete	194336	159.6	221											EOG093718E9	Duplicated	c10195f1p2454	112.6	78
																EOG093717LU	Complete	136162	93.9	51											EOG093718E9	Duplicated	c18041f3p0594	111.8	78
																EOG0937183G	Fragmented	70241	58.4	66											EOG093718E9	Duplicated	c34033f1p1568	111.8	78
																EOG0937186Q	Duplicated	50167	116.7	96											EOG093718EG	Duplicated	c41050f1p0621	95.2	60
																EOG0937186Q	Duplicated	160682	116.7	96											EOG093718EG	Duplicated	c56869f1p0589	94.3	59
																EOG093718E9	Duplicated	49030	112.6	78											EOG093718EG	Duplicated	c6550f3p0716	93.9	59
																EOG093718E9	Duplicated	159555	112.6	78											EOG0937192A	Duplicated	c113870f1p04540	96.2	118
																EOG093718E9	Duplicated	164991	111.8	78											EOG0937192A	Duplicated	c87789f1p12818	95.7	117
																EOG093718EG	Duplicated	68750	95.2	60											EOG093719IK	Duplicated	c29785f1p0816	130.7	102
																EOG093718EG	Duplicated	179571	95.2	60											EOG093719IK	Duplicated	c35245f2p0739	130.5	102
																EOG093718EG	Duplicated	188933	94.3	59											EOG093719IK	Duplicated	c5421f1p0766	130.4	102
																EOG0937192A	Fragmented	91250	48.7	76											EOG093719M8	Duplicated	c100152f4p0530	62.3	66
																EOG093719IK	Duplicated	53892	130.5	102											EOG093719M8	Duplicated	c115800f1p0555	62.3	66
																EOG093719IK	Duplicated	164601	130.5	102											EOG093719M8	Duplicated	c18006f6p1639	62.1	66
																EOG093719IK	Duplicated	214789	130.3	102											EOG09371BIR	Duplicated	c1569f8p3750	76.7	95
																EOG093719M8	Duplicated	38966	62.3	66											EOG09371BIR	Duplicated	c18137f2p3906	75.5	95
																EOG093719M8	Duplicated	104085	62.4	66
																EOG093719M8	Duplicated	106586	60.5	79
																EOG09371BIR	Duplicated	43038	76.7	95
																EOG09371BIR	Duplicated	153626	76.7	95
																EOG09371BIR	Duplicated	165071	75.5	95

## Sheet: Table S2
	Supplementary Table 2. Cogent gene family prediction of non-normalized (NN), normalized (NO), combined and reference datasets
	NN dataset				NO dataset				NN and NO data				SoGI				SUGIT
	Partition	Size	Members		Partition	Size	Members		Partition	Size	Members		Partition	Size	Members		Partition	Size	Members
	0_0	3	c15827_f1p0_3403_39628,c7425_f1p0_3452_36727,c1324_f2p0_3493_23587		10000_0	2	c23650_f1p1_575_24846,c43756_f1p0_1321_52080		0_1	2	c1243_f3p1_3307_23518,c20855_f1p1_3083_32746		0_0	1	sogi_0067505		0_0	52	c117857f1p06164,c119894f1p06482,c120012f1p06379,c118242f1p06109,c117917f1p07175,c112341f1p14769,c58031f1p0534,c103377f3p14898,c119828f1p06148,c114535f1p04509,c121648f1p06344,c122058f2p16193,c121401f1p06200,c121832f3p16357,c120692f1p06228,c117331f3p36306,c117029f10p06284,c106317f1p04609,c118093f1p06194,c117868f1p26327,c119240f1p06419,c117745f1p06431,c119903f1p16276,c118864f1p06419,c121202f1p36371,…
	1000_0	6	c5435_f1p2_2083_26072,c13206_f2p0_1302_8230,c21503_f1p2_995_33045,c21794_f1p2_1152_33180,c17555_f1p2_1967_31251,c21711_f1p0_1157_21805		1000_1	5	c15235_f1p0_870_10496,c28159_f1p5_1694_43376,c10341_f1p3_2801_32585,c40769_f1p5_1546_50394,c34851_f1p5_2021_47011		1000_0	3	c42824_f1p1_1970_67951,c13370_f1p1_998_57544,c16280_f3p0_2107_30565		0_2	2	sogi_0005106,sogi_0000155		0_1	49	c113372f1p04864,c109450f1p04622,c4542f1p01678,c114142f1p65020,c108468f1p04788,c105386f1p14893,c108687f1p04927,c110150f1p05082,c102456f6p54814,c113173f1p04826,c102609f3p24798,c92619f2p24910,c27962f1p01761,c103742f2p44660,c38916f2p01805,c115145f4p74724,c86013f1p03541,c123232f3p24795,c102203f7p74750,c17110f1p01218,c107176f1p04658,c7755f1p01843,c114941f1p05161,c102299f8p74707,c102332f10p64849,c107831…
	100_0	2	c9520_f1p1_3189_37631,c2623_f1p1_3233_34748		1000_6	2	c40367_f1p0_1524_50151,c39894_f1p0_1583_66756		10002_0	2	c5268_f2p0_1690_3927,c16968_f1p0_1011_11646		1000_0	4	sogi_0002980,sogi_0003362,sogi_0076309,sogi_0017499		0_2	13	c119228f1p16598,c109315f1p35098,c117324f3p17241,c118194f1p37380,c111413f1p24927,c113203f1p14380,c118103f1p26450,c103016f2p04577,c102657f3p24676,c118315f1p06851,c110419f1p04946,c121562f1p07620,c118101f1p15845
	1002_0	4	c2884_f2p0_1966_24713,c6344_f1p0_1823_4142,c12322_f2p0_1926_7688,c11432_f2p0_1926_29023		10001_0	3	c26125_f1p0_763_42185,c43131_f1p0_513_51732,c1177_f2p1_575_26751		10003_0	3	c22088_f1p0_1011_14988,c6977_f1p0_2168_36526,c13084_f1p0_658_9093		10001_0	2	sogi_0007718,sogi_0119798		0_5	10	c118902f1p05786,c119579f1p05859,c121677f1p05860,c113644f1p14984,c121231f1p07570,c118951f1p06061,c120689f1p06122,c121419f1p06134,c121561f1p15480,c117975f1p05807
	1003_0	9	c9862_f1p4_1213_6213,c26220_f2p2_1864_33937,c27971_f1p1_1754_34091,c6038_f1p1_1465_26372,c11077_f1p1_1867_38306,c1737_f3p4_1838_1163,c25507_f6p2_1966_33881,c5154_f1p4_1965_3427,c12971_f1p1_1840_39079		10002_0	2	c13005_f1p1_527_34263,c11473_f3p0_574_8051		10004_0	2	c23735_f1p0_1235_24880,c23425_f1p0_1011_15841		10004_0	2	sogi_0053606,sogi_0014784		0_39	2	c82697f1p03313,c94469f1p03439
	1004_0	5	c20407_f1p0_1869_32549,c13902_f1p0_1762_39470,c3778_f1p0_1864_2635,c20713_f1p0_1911_41546,c19428_f1p0_1965_32129		10003_0	2	c11559_f1p0_574_8107,c38762_f1p1_1017_49237		10005_0	3	c13188_f1p1_986_21348,c41532_f1p0_1044_67420,c3705_f2p0_1011_28511		10004_3	1	sogi_0099372		0_72	4	c111044f1p04724,c106089f1p04752,c110590f1p04759,c103473f2p04502
	1006_0	3	c981_f3p2_1983_23290,c12739_f2p1_1960_29662,c16224_f1p1_1440_10118		10004_0	3	c14975_f1p2_574_10319,c2973_f3p0_576_28067,c36124_f1p0_461_47722		10006_0	9	c9075_f1p0_823_37428,c22028_f1p0_768_14954,c32669_f2p1_975_46066,c18100_f1p0_873_11201,c12330_f3p2_1011_33820,c1976_f2p0_940_24149,c3463_f1p0_995_18165,c21051_f1p0_869_14341,c7111_f1p0_866_26905		10005_0	2	sogi_0111082,sogi_0019958		0_34	11	c15741f1p0786,c43980f1p1745,c13717f1p0557,c43266f6p21026,c89533f1p11055,c38685f1p0521,c97814f1p1930,c23073f2p0866,c65757f2p11097,c1557f4p21116,c5886f1p01070
	1007_0	4	c18116_f1p0_1887_11213,c13786_f1p0_1960_30200,c6973_f1p0_1980_36524,c2944_f2p0_1955_2134		10005_0	4	c1610_f2p1_574_27143,c22400_f1p1_740_39978,c13611_f1p0_485_9445,c14336_f1p0_521_9918		10007_0	12	c4739_f1p0_943_3577,c13163_f1p0_959_8206,c41394_f1p0_861_50750,c12332_f1p0_923_8614,c1366_f4p0_904_847,c13246_f2p1_980_29916,c8252_f2p1_1076_27469,c7074_f1p2_911_30539,c12399_f3p1_1011_33870,c40910_f1p1_1069_67159,c43266_f1p2_818_51815,c2620_f2p0_962_27825		10005_2	1	sogi_0053601		0_14	31	c108241f1p04725,c115256f1p24450,c114802f1p14501,c104026f1p14666,c110382f1p04086,c111312f2p44545,c111940f1p04383,c120387f2p24349,c106392f1p34682,c102242f1p04494,c109388f1p04805,c104982f1p04871,c111016f1p05011,c103047f3p34742,c103060f1p14507,c101988f11p44450,c102425f7p44512,c112654f1p14773,c111363f1p24663,c109443f1p04446,c114058f4p44379,c109971f1p34724,c109727f1p04528,c102960f3p14383,c103784f1p3483…
	1008_0	2	c21320_f1p0_1860_41804,c16731_f1p0_1959_30872		10006_0	3	c41238_f1p0_1151_50651,c2544_f1p0_574_27781,c25216_f1p1_444_41663		10008_0	2	c7319_f1p0_871_30692,c14633_f1p0_1011_35293		10006_0	3	sogi_0050216,sogi_0040168,sogi_0026950		0_77	2	c52200f1p0943,c85130f1p11024
	1009_0	3	c4257_f1p0_1958_2913,c7266_f1p0_2023_26975,c10224_f1p0_1339_37928		10007_0	3	c12493_f1p0_498_8713,c35756_f1p1_561_47504,c28323_f3p1_574_43472		10009_1	8	c35554_f1p1_2208_47391,c4920_f1p0_2132_35649,c14674_f1p1_598_57988,c21132_f1p1_1702_39236,c12281_f1p0_921_18462,c30251_f2p1_871_44636,c10446_f1p0_1011_6553,c7130_f3p0_928_5169		10007_0	3	sogi_0032402,sogi_0117778,sogi_0037322		0_49	3	c86167f1p02338,c95648f1p32391,c57210f1p1992
	1010_0	2	c11539_f1p0_1958_38480,c6934_f1p0_2277_36512		10008_0	2	c38580_f1p0_574_66226,c8712_f1p0_745_31547		100_0	6	c12207_f1p0_3050_38764,c15435_f1p0_1224_10635,c20363_f1p0_3139_32533,c2938_f1p0_3172_24738,c23077_f1p0_1524_22375,c16313_f2p0_3065_30592		10010_0	10	sogi_0037364,sogi_0067301,sogi_0019135,sogi_0056698,sogi_0031748,sogi_0013165,sogi_0109935,sogi_0068215,sogi_0052120,sogi_0005548		0_19	5	c103771f1p05034,c103706f2p04397,c117888f1p04172,c102890f3p04977,c113943f1p04475
	10_0	3	c21250_f1p0_3556_41769,c10243_f1p0_3447_37937,c7235_f1p0_3338_36648		10009_0	4	c16404_f1p0_573_11277,c7533_f4p2_673_30813,c25641_f1p1_1304_41902,c1538_f3p2_533_27081		10010_0	10	c1535_f2p0_1010_1401,c37085_f1p0_1298_48272,c3554_f1p0_906_25066,c21130_f1p0_640_23933,c1476_f2p0_993_23720,c21266_f2p1_1078_39315,c35896_f1p1_902_47583,c1796_f2p0_999_1643,c45095_f1p0_903_52839,c29576_f1p0_939_44238		10010_7	1	sogi_0064067		0_23	4	c67262f1p01160,c34021f1p01106,c61237f1p01194,c2126f9p01129
	101_0	2	c6734_f2p0_3129_36417,c20477_f1p0_3230_41421		100_0	2	c10974_f1p0_2161_56720,c34499_f1p0_2471_64555		10010_3	2	c6222_f1p0_616_4073,c5099_f1p0_487_54664		10011_0	2	sogi_0002237,sogi_0082260		0_58	9	c102835f2p14530,c105264f1p04867,c121825f1p04710,c102585f3p24692,c103723f2p14716,c109552f1p04702,c103374f2p24559,c103569f2p24566,c109031f1p09608
	101_9	2	c9717_f1p2_2373_28163,c4425_f1p3_2603_25561		10010_0	4	c32146_f1p0_567_64168,c22215_f1p0_673_39863,c21658_f1p0_573_14724,c11106_f1p0_648_20646		1001_0	10	c27586_f1p2_621_43056,c538_f9p1_1968_22944,c19543_f1p0_814_40972,c1447_f6p1_1951_918,c6943_f1p1_1847_36516,c32128_f1p2_1018_45760,c6652_f1p1_1999_36381,c2980_f2p2_1954_28071,c12417_f1p2_564_33877,c10606_f1p1_2107_38094		10012_1	2	sogi_0103688,sogi_0007184		0_61	9	c33112f1p11451,c40547f1p11497,c86527f1p01467,c41623f1p01614,c98190f1p01544,c16933f1p01475,c88355f1p01403,c97299f1p01472,c12995f2p0697
	101_3	10	c2031_f1p6_3232_24199,c9692_f2p2_3231_28150,c16794_f2p6_3104_30898,c16608_f1p2_3396_39695,c14177_f1p2_2948_30380,c1895_f2p5_3231_24073,c15049_f1p1_914_9406,c18552_f1p1_1381_11462,c4533_f1p1_1720_15727,c7393_f1p7_3273_27037		1001_0	4	c32061_f1p2_1694_45722,c3311_f1p2_1466_28267,c16534_f1p0_1085_11366,c18104_f1p0_1237_22831		10011_0	2	c3689_f1p0_2155_35184,c15438_f1p1_1010_10638		10014_0	3	sogi_0037538,sogi_0072871,sogi_0090053		0_31	11	c49627f1p32811,c85780f1p21470,c102905f6p61402,c1834f1p11448,c77439f1p01308,c48763f1p2966,c82445f1p11379,c83053f1p22684,c19950f1p01466,c49069f1p01393,c101507f7p61447
	101_20	1	c17494_f1p0_3600_40082		10011_0	8	c41194_f1p4_665_50630,c1089_f5p3_494_26672,c20228_f1p0_530_13826,c13650_f1p0_588_9470,c1516_f3p0_485_1383,c14362_f2p2_573_35122,c8582_f1p0_802_19833,c19968_f1p0_542_13661		10012_0	17	c9973_f1p0_998_37822,c18020_f1p0_952_12429,c893_f1p0_903_14972,c22207_f1p0_884_13523,c21465_f3p0_1010_39430,c14082_f1p0_701_9749,c13452_f10p2_948_8379,c8615_f1p2_1050_5473,c24228_f2p0_931_14603,c16386_f1p0_608_11267,c12353_f1p0_965_38830,c17012_f2p0_927_30993,c14334_f2p0_1003_8949,c860_f10p2_1001_421,c7654_f2p0_841_4921,c688_f7p0_998_23053,c17459_f1p0_921_31203		10015_1	2	sogi_0098988,sogi_0075199		10000_0	4	c6118f1p21163,c55032f1p0777,c81463f1p23066,c60329f1p31651
	101_5	4	c5166_f1p0_3058_35754,c17532_f1p0_2863_40097,c5791_f1p0_2805_36024,c9849_f1p0_7318_37767		10012_0	4	c6774_f1p0_1069_4933,c24784_f1p0_1082_41407,c30509_f1p0_573_44811,c9165_f3p0_1062_6519		10013_0	12	c30685_f1p3_1010_44915,c4459_f1p0_852_18494,c16167_f1p0_947_11119,c5054_f1p0_712_3782,c35024_f1p1_625_47095,c16825_f1p0_785_36624,c26330_f2p0_868_42299,c24940_f3p1_950_41502,c41245_f1p2_972_50656,c1758_f3p0_873_23954,c4599_f1p0_907_29035,c8788_f1p0_752_27743		10016_0	2	sogi_0040517,sogi_0037534		1000_0	6	c103630f1p34631,c110836f1p05086,c103464f2p04674,c104192f1p04791,c109590f1p34938,c115421f1p04587
	1011_0	2	c6959_f1p0_1815_4500,c19575_f1p0_1957_32201		10013_0	2	c13394_f1p0_572_9302,c39800_f1p0_595_49827		10015_0	2	c5143_f1p0_1207_18718,c14332_f1p0_1010_57869		10017_0	6	sogi_0008368,sogi_0022810,sogi_0026896,sogi_0039400,sogi_0111145,sogi_0013787		10002_0	5	c17984f4p41132,c15030f18p61161,c25229f1p81453,c43822f1p21140,c13227f3p7920
	1012_0	2	c8767_f1p1_2153_37280,c21275_f1p1_1957_32952		10014_0	3	c14999_f1p0_572_10337,c39345_f1p0_571_49572,c21165_f1p0_497_14414		10017_1	2	c4127_f1p0_1010_2838,c8774_f3p0_1072_31588		10019_0	1	sogi_0108008		10003_0	9	c17263f5p11119,c64f11p31107,c60679f1p11054,c6836f2p31010,c18768f1p01067,c16737f2p31162,c57701f1p1903,c47486f1p11094,c33151f1p0935
	1013_0	5	c15803_f1p0_1956_9867,c13445_f1p1_1877_30017,c8844_f1p0_1979_17253,c5335_f1p1_1916_26024,c21263_f1p0_1496_12990		10015_0	3	c18334_f1p0_572_12626,c21487_f1p0_1116_39441,c19390_f1p0_1317_38176		1002_0	29	c38368_f2p0_681_48999,c16352_f2p3_1081_30624,c1666_f3p3_2261_23877,c12109_f1p2_1177_8474,c1201_f2p2_1541_1078,c7150_f3p2_1159_4609,c8553_f1p1_1285_6115,c17260_f1p2_1046_10725,c1812_f3p4_1714_24000,c9830_f1p1_1471_37758,c20743_f1p2_1263_12698,c12766_f2p1_1151_29669,c6594_f1p0_1094_4279,c3905_f1p2_1713_2717,c38674_f1p0_963_49189,c16213_f1p0_752_30529,c20922_f1p1_927_14255,c11080_f1p3_2106_28835,c58…		10019_1	2	sogi_0008301,sogi_0116364		10004_0	3	c95369f1p01206,c79958f3p11011,c15923f2p11161
	1014_0	2	c11984_f1p0_1970_38665,c10434_f1p0_1956_17829		10016_0	5	c27597_f1p0_593_43063,c14892_f1p0_522_10265,c24469_f1p0_572_16501,c16634_f1p0_538_36518,c1004_f3p0_501_26596		10022_1	2	c2739_f1p0_1009_2275,c7661_f1p0_1449_19535		1002_0	3	sogi_0005190,sogi_0068755,sogi_0064091		10005_0	7	c92705f1p2882,c50384f1p11184,c21009f1p11109,c37299f3p11161,c14835f1p0724,c14023f1p1768,c31134f2p01129
	1016_0	3	c19739_f1p0_1905_41057,c6663_f1p1_2143_4317,c18338_f1p1_1954_20404		10017_0	2	c20002_f1p0_1045_13687,c11518_f1p0_572_20782		10023_0	5	c10128_f1p0_1009_7139,c12762_f2p0_1107_34103,c39086_f1p0_527_66419,c12998_f1p1_592_9031,c23540_f1p0_946_15916		10022_0	2	sogi_0020162,sogi_0117590		10006_0	2	c43436f1p31161,c81219f2p22710
	1017_0	7	c3893_f1p0_1506_35255,c21044_f1p0_1781_21530,c18084_f1p0_1738_31491,c5263_f1p0_1928_3492,c4451_f1p0_1752_15700,c20882_f1p0_1952_12778,c1498_f2p0_1798_23741		10018_0	3	c38280_f1p0_829_48949,c15177_f1p0_572_22022,c35181_f1p0_1128_47184		10024_0	2	c17789_f1p0_1009_12268,c34212_f1p0_940_46653		10024_0	2	sogi_0063079,sogi_0077380		10007_0	5	c56806f1p01161,c44319f1p01537,c77382f2p11518,c23355f1p1366,c81267f1p01718
	1018_0	6	c13738_f2p0_1952_30176,c18502_f1p0_1907_20471,c18890_f1p1_1807_11655,c4067_f1p0_2200_35320,c22001_f1p0_3578_42119,c15564_f1p1_1893_9709		10019_0	3	c8558_f1p0_552_6118,c39031_f1p0_539_49393,c3394_f1p0_572_28323		10025_0	3	c6012_f2p0_989_18985,c6256_f2p0_900_30029,c23090_f1p0_1009_15628		10027_0	3	sogi_0049133,sogi_0017562,sogi_0065871		10008_0	2	c97136f1p01265,c91768f1p11161
	1019_0	2	c12895_f1p0_1952_39047,c18473_f1p0_1997_20456		10020_0	3	c14708_f1p0_572_35332,c16317_f1p0_683_36332,c11501_f1p0_487_8069		10026_0	10	c352_f6p2_1009_26023,c13945_f1p0_930_30266,c45432_f1p2_861_52948,c11442_f2p0_932_7150,c2452_f2p0_931_2091,c41498_f1p2_987_50804,c11604_f1p0_904_38504,c10137_f1p0_978_20359,c8048_f1p2_800_31132,c11098_f1p0_902_7802		10027_1	1	sogi_0045480		10009_0	4	c17763f4p11122,c10600f1p01175,c96317f1p01223,c77521f1p01297
	1020_0	4	c12485_f1p0_1951_7788,c14233_f2p1_953_8855,c13140_f1p0_1446_18733,c21392_f1p0_1912_13061		1002_0	6	c23275_f1p2_1662_40517,c1416_f4p2_1684_26971,c33992_f2p2_1670_46471,c10538_f1p1_1694_56573,c11635_f1p0_1568_56949,c16492_f1p0_981_22442		10027_0	9	c12001_f1p0_773_8400,c23139_f1p0_866_14056,c20771_f1p0_948_12715,c12441_f1p0_942_7758,c14570_f4p0_1009_35253,c26442_f1p1_605_42365,c12129_f1p1_903_20981,c17791_f1p0_745_12269,c25693_f1p1_818_41930		10027_4	1	sogi_0092890		100_0	4	c118086f1p15830,c111056f1p04630,c118116f1p06103,c120232f1p16197
	102_0	4	c1057_f1p4_3224_23357,c2947_f1p2_3204_34904,c13034_f1p3_2796_29809,c3044_f4p4_3286_24796		10021_0	3	c9588_f1p0_470_6802,c4870_f1p0_580_3664,c26069_f2p1_572_42150		10028_0	6	c23373_f1p3_1169_15807,c23404_f1p0_1023_60791,c2351_f2p0_1129_1730,c29950_f1p2_1131_44462,c17388_f5p1_1009_36973,c32782_f2p1_1077_46098		10028_0	3	sogi_0022832,sogi_0008978,sogi_0030871		1001_0	4	c103454f2p04410,c112845f1p04579,c107583f1p04631,c104500f1p04640
	1021_0	2	c9190_f1p0_1960_37475,c16684_f1p0_1951_10396		10022_0	3	c9354_f1p0_1208_20089,c38593_f1p2_572_49136,c44309_f1p2_1269_52392		10029_0	4	c3329_f1p1_1117_2654,c28020_f2p0_1009_43297,c12840_f1p1_643_8930,c34471_f1p0_586_46802		10029_0	2	sogi_0077174,sogi_0012336		1001_2	1	c42372f1p0482
	1022_0	4	c2889_f1p1_1935_2102,c3014_f1p2_1754_2173,c15717_f1p2_1951_19355,c13972_f1p0_1871_30275		10023_0	2	c9012_f1p2_1145_31751,c42906_f1p0_572_51612		10030_0	4	c6929_f1p1_971_26822,c4282_f2p0_963_28851,c30255_f2p0_1009_44639,c19402_f1p0_994_23273		10030_0	2	sogi_0006753,sogi_0077170		10011_0	3	c49728f1p01030,c1483f3p01160,c57320f2p01186
	1023_0	2	c18405_f1p1_1951_31644,c5808_f1p0_1918_36028		10024_0	4	c7965_f3p0_571_5728,c9028_f5p0_580_31762,c11991_f1p0_448_8392,c32414_f1p0_497_45928		10033_0	2	c10980_f1p0_1009_6867,c22340_f1p1_956_39940		1003_0	2	sogi_0006803,sogi_0011910		10013_0	6	c45925f3p11061,c35106f1p01161,c5111f3p1935,c58841f3p11022,c22184f1p01058,c2624f1p1792
	1025_0	2	c12725_f2p0_1949_18609,c4978_f1p0_1979_35672		10025_0	4	c35550_f1p0_746_47387,c21895_f1p0_571_39673,c22757_f1p0_606_40191,c4291_f1p0_623_3269		10034_0	2	c11873_f1p0_1009_7416,c17739_f1p0_1113_12237		10031_0	4	sogi_0001505,sogi_0100116,sogi_0102720,sogi_0065749		10015_0	2	c40571f1p01097,c40332f1p01156
	1027_0	13	c9515_f1p0_1825_17492,c2423_f2p0_1882_1797,c16514_f2p0_1886_30766,c2652_f1p0_2297_15047,c12319_f1p0_1948_29446,c13760_f1p0_1814_39403,c21258_f1p0_1817_12988,c2025_f2p0_1271_1432,c17199_f1p0_1929_19935,c12760_f1p0_1240_18621,c10989_f1p0_1831_38260,c10660_f1p0_1021_28634,c20073_f1p0_1824_41221		10026_0	2	c3642_f1p0_571_2831,c32239_f2p0_571_45826		10037_0	3	c4333_f1p1_1118_2957,c3915_f1p0_1009_35262,c13215_f1p0_994_21357		10032_0	2	sogi_0054761,sogi_0034061		10017_0	2	c39287f1p01154,c9829f1p01238
	1028_0	2	c22686_f1p0_2196_33570,c22641_f1p0_1947_13760		10027_0	2	c5358_f1p0_570_3992,c9780_f2p0_837_32245		1004_0	5	c47311_f1p1_358_69013,c20550_f1p1_576_38886,c38460_f1p2_2105_66179,c4780_f1p3_1829_29142,c5294_f1p1_2157_26002		10033_0	2	sogi_0026465,sogi_0071088		10018_0	6	c5096f9p31158,c55420f1p2939,c52037f1p3982,c68391f4p31051,c4444f1p2905,c13002f1p11000
	1029_0	5	c16550_f1p0_1913_39666,c13384_f1p1_1600_8341,c1214_f6p0_1947_23495,c22201_f1p0_1991_33348,c15752_f1p2_1913_9831		10028_0	3	c7367_f1p1_570_5330,c9967_f2p0_567_32353,c28934_f1p0_440_62939		10041_0	2	c24712_f1p0_1008_25244,c42840_f1p0_956_51573		10034_0	2	sogi_0118566,sogi_0031734		10019_0	4	c44327f1p11030,c45136f1p21079,c37466f1p2767,c13013f1p21159
	1030_0	4	c16222_f1p0_1048_19544,c12355_f1p1_1759_29467,c12951_f1p0_1947_39070,c21350_f1p0_1961_41818		10029_0	3	c11144_f1p1_570_7831,c1347_f4p0_519_26907,c23895_f1p1_540_16148		10042_0	7	c13322_f5p2_1008_34453,c15982_f1p1_973_36121,c27494_f1p2_1401_42996,c42554_f1p2_1184_51408,c10523_f1p0_847_7403,c13129_f1p1_989_18730,c16516_f1p1_1186_58648		10035_0	2	sogi_0032703,sogi_0054699		10020_0	10	c94614f1p01115,c30959f2p21081,c38125f1p01193,c26281f1p01081,c37282f1p11128,c30759f1p0764,c17988f3p11159,c9311f1p11189,c52893f1p1958,c5277f4p11178
	103_0	2	c2847_f3p1_3153_24701,c10132_f2p0_3223_28382		10030_0	5	c40538_f1p0_528_50259,c23383_f1p0_562_40583,c21470_f1p0_570_14607,c10446_f2p0_460_7349,c4257_f1p0_469_54322		10042_7	1	c8364_f1p0_2722_37119		10036_0	2	sogi_0121049,sogi_0120332		10021_0	2	c67833f1p01066,c26546f1p01152
	1031_0	2	c20741_f1p0_2067_12697,c14228_f2p0_1946_8850		1003_0	2	c299_f7p2_1696_25976,c1854_f2p1_1693_1695		10043_0	10	c26033_f2p1_861_17480,c17181_f2p1_1008_36843,c14866_f2p1_865_35426,c30672_f1p1_988_63587,c8007_f1p1_617_27349,c21964_f1p2_2225_24245,c8904_f3p0_958_5653,c709_f5p0_894_630,c4116_f1p0_877_25394,c822_f4p0_969_390		10038_0	2	sogi_0119378,sogi_0119044		10023_0	2	c55151f1p01204,c41535f1p01159
	1032_0	3	c21237_f1p0_1903_12973,c16900_f1p0_1946_39826,c8404_f1p0_1891_27545		10031_0	3	c24223_f1p0_518_61107,c29078_f2p0_570_43946,c30567_f1p0_602_44849		10044_0	7	c10295_f2p0_689_32556,c5718_f3p0_823_4238,c2436_f1p1_723_27711,c13746_f3p0_767_34709,c32309_f1p0_1008_64229,c1734_f2p0_653_23932,c9765_f1p0_1025_28195		10039_0	2	sogi_0107553,sogi_0091442		10026_0	5	c44499f1p02013,c19918f1p01156,c51394f1p01236,c32766f1p11144,c14930f1p0937
	1033_0	2	c7818_f1p0_1817_36897,c19054_f1p0_1946_40754		10032_0	3	c14571_f1p0_569_21808,c19726_f1p1_1448_38381,c19653_f1p1_2153_38336		10045_0	6	c14366_f6p1_975_35124,c15980_f1p0_868_22281,c4976_f1p0_971_3729,c4340_f1p1_872_28884,c6044_f1p0_973_26376,c1346_f4p0_1008_829		10040_0	2	sogi_0048401,sogi_0033682		10028_0	5	c60555f1p31092,c51166f1p01301,c37f14p31041,c13371f1p31158,c9446f1p3595
	1034_0	3	c14477_f2p0_1945_30428,c21267_f1p0_1999_32947,c7747_f1p0_4070_16874		10033_0	4	c43880_f1p0_656_52152,c19344_f1p0_569_59270,c12028_f1p0_1103_8414,c43065_f1p0_2221_68054		10047_0	5	c9205_f1p0_829_27939,c30848_f1p0_952_44999,c11732_f1p1_965_8216,c23960_f1p0_860_24956,c15345_f1p0_1008_9580		1004_0	5	sogi_0008692,sogi_0096109,sogi_0059572,sogi_0030233,sogi_0023432		10029_0	4	c11168f1p0631,c13588f2p11157,c7029f1p01367,c3307f3p11151
	1035_0	7	c17099_f1p1_726_31035,c20513_f1p1_1262_32594,c16272_f1p1_1773_10149,c20603_f1p1_1963_12618,c9319_f1p0_1194_17419,c14634_f1p0_1490_9177,c11848_f1p0_1944_38609		10033_4	1	c25916_f1p0_2125_61781		10048_0	3	c35621_f1p0_946_47427,c21191_f1p0_1008_12948,c12213_f1p0_873_7624		10041_0	2	sogi_0037004,sogi_0119548		10030_0	9	c17194f1p0877,c86624f2p11160,c11608f3p11010,c69286f2p1990,c32247f5p0991,c5046f1p11175,c29233f1p11158,c35148f1p01049,c58983f1p0998
	1036_0	2	c17501_f1p0_1943_31224,c22477_f1p0_1896_22128		10034_0	2	c12309_f2p0_568_8600,c34011_f2p0_564_46489		10049_0	14	c4007_f1p0_906_25324,c37654_f1p0_607_48598,c23931_f1p0_982_14483,c9312_f1p2_990_5892,c14865_f1p0_875_19025,c24536_f1p0_1094_41259,c5795_f2p0_989_26252,c22488_f1p0_1245_13685,c19753_f1p0_944_41066,c23765_f2p0_967_33818,c24606_f2p1_949_14871,c11890_f2p1_1006_7428,c44471_f1p0_748_68650,c2056_f1p0_1008_24223		10042_0	2	sogi_0115726,sogi_0105294		10030_7	1	c13897f1p0540
	1039_0	3	c13284_f1p0_1942_39212,c20565_f1p0_1881_32609,c10883_f1p0_1834_6805		10035_0	2	c7732_f1p0_691_5559,c5866_f1p0_568_29783		1005_0	8	c20042_f1p0_2283_12312,c12661_f1p2_1709_8812,c30588_f1p1_1724_44862,c1940_f1p0_2083_27400,c19393_f1p1_2105_32112,c28376_f1p0_1851_62743,c3142_f1p0_2092_15230,c17612_f1p0_2083_20114		10043_0	2	sogi_0021788,sogi_0023646		1003_0	7	c105252f1p04934,c105249f1p04241,c108629f1p04442,c109766f1p04579,c108893f1p04521,c104984f1p04385,c110466f1p04040
	1040_0	3	c19361_f1p0_1857_32092,c10325_f1p0_1315_6485,c17255_f1p0_1941_10721		10036_0	2	c44801_f1p0_568_52669,c4784_f1p0_511_3603		10051_0	3	c23262_f1p0_1290_15739,c2043_f1p0_1007_27463,c14665_f1p1_1003_10125		10044_0	2	sogi_0054507,sogi_0118388		10031_0	8	c9979f1p01720,c7141f2p01182,c15597f2p01539,c57347f1p01357,c41310f1p21715,c34286f3p21630,c36586f2p01157,c34467f3p11571
	104_0	3	c8198_f3p1_3084_27446,c23738_f1p2_3037_33814,c21042_f1p3_3223_41683		10037_0	5	c11794_f1p1_525_33485,c22723_f1p0_567_15399,c23571_f1p2_448_40687,c12121_f2p0_447_8481,c6171_f1p2_603_29980		10052_0	2	c12663_f1p0_1007_34032,c13640_f1p0_1214_34645		10045_0	2	sogi_0118467,sogi_0039446		10032_0	9	c52314f1p01156,c23866f5p21086,c20401f2p01044,c69905f1p1964,c18107f2p1996,c43226f1p0907,c59531f10p11080,c36294f1p01078,c76168f2p11004
	1041_0	2	c10300_f1p0_1941_37963,c11686_f1p0_1902_29153		10038_0	2	c21905_f1p0_747_24227,c17559_f3p0_566_12081		10053_0	2	c16711_f1p1_1007_36568,c20818_f1p1_1101_14188		10046_0	2	sogi_0033373,sogi_0040565		10033_0	2	c65448f1p01155,c8416f2p01428
	1042_0	2	c14506_f2p0_1957_9093,c13496_f1p0_1941_39304		10039_0	2	c3480_f1p0_698_18172,c24840_f1p0_566_16737		10054_0	13	c9201_f2p0_796_27936,c30928_f1p0_760_45046,c16406_f2p0_826_30673,c9582_f1p1_833_6797,c11400_f1p0_993_8002,c15238_f1p1_516_35668,c17964_f1p0_912_11127,c8052_f2p1_763_31135,c24729_f1p0_1007_41373,c8957_f1p0_1052_56022,c7451_f1p0_1025_5391,c11153_f1p0_828_20661,c8790_f1p0_1002_37290		10047_0	2	sogi_0052175,sogi_0073814		10034_0	2	c63406f1p01273,c57933f2p01153
	1042_1	1	c3609_f1p0_2451_15400		1004_0	3	c36276_f1p1_1676_47810,c18866_f1p0_1693_12980,c38267_f1p1_1714_48941		10056_0	12	c21607_f3p5_973_13182,c3942_f11p5_909_25288,c24521_f6p4_908_14828,c1554_f2p5_1000_23785,c478_f12p5_931_22901,c24320_f8p4_1007_14669,c21921_f1p2_851_33233,c22646_f1p1_791_13762,c7180_f1p2_905_26936,c358_f4p1_933_99,c24325_f25p5_944_14673,c10461_f6p2_913_6559		10048_0	2	sogi_0059216,sogi_0027442		10036_0	6	c12495f4p51157,c32262f4p31152,c40741f1p51004,c37404f1p11159,c55967f1p21732,c62988f1p2534
	1043_0	10	c2157_f2p2_1917_24318,c6447_f1p0_1923_16409,c18546_f1p0_1839_31713,c21463_f1p0_1137_33032,c9109_f1p0_1887_17343,c14007_f1p1_1941_39519,c10481_f1p1_572_6572,c20098_f1p1_1853_32422,c2142_f3p2_1966_24304,c16427_f1p1_1149_10246		10041_0	2	c19979_f1p0_565_13669,c36913_f1p0_845_48166		10058_0	7	c8718_f1p0_927_27701,c28743_f1p3_850_43743,c8244_f1p0_1006_5919,c34318_f1p2_602_46713,c13852_f3p3_894_34786,c20134_f1p0_804_12358,c17977_f2p0_905_12399		10049_0	2	sogi_0024795,sogi_0100742		10037_0	5	c20840f1p01157,c39682f1p01099,c84936f1p01115,c84655f1p01529,c63549f1p0952
	1044_0	9	c11013_f1p2_1691_6888,c9575_f1p0_1858_28098,c12313_f1p1_1724_7683,c7630_f5p1_1713_4909,c20650_f1p0_1821_41520,c17796_f1p0_1644_31360,c8571_f1p1_1906_5446,c17079_f1p1_1940_10615,c1592_f5p3_1701_1032		10042_0	4	c20945_f1p0_1227_59853,c40017_f1p0_2520_49956,c4973_f1p0_788_3727,c13956_f1p0_565_34862		10059_0	8	c43264_f1p0_618_51814,c25413_f1p1_1492_17092,c37007_f1p0_509_65588,c30689_f1p0_667_44917,c12130_f1p1_1006_8488,c47234_f1p0_369_53271,c35794_f1p0_1052_47529,c30605_f1p0_827_44874		1005_0	2	sogi_0011415,sogi_0016896		10038_0	6	c53171f1p11222,c124203f3p11127,c25513f1p0930,c65750f1p11020,c123536f5p11155,c123352f4p11157
	1046_0	6	c22353_f1p0_1701_33428,c15464_f1p0_1896_19260,c9791_f1p0_1648_28209,c5041_f1p0_1624_3360,c8122_f1p0_1940_37016,c17577_f1p0_1686_10890		10043_0	3	c11417_f1p0_696_33250,c11175_f1p0_565_56792,c14861_f1p1_655_35421		10060_0	2	c19275_f1p0_1051_11869,c18571_f1p0_1006_12783		10052_0	2	sogi_0014930,sogi_0004818		10039_0	4	c42254f1p01154,c37480f1p01627,c50356f1p04337,c76950f2p01695
	1048_0	11	c2318_f1p0_1972_34628,c712_f6p2_1963_23074,c10083_f1p0_1848_17682,c1110_f5p0_1939_627,c19787_f1p0_1804_21006,c19020_f1p0_797_40744,c15215_f1p0_1921_9494,c4361_f1p2_1916_25525,c20005_f1p1_2865_41189,c3064_f1p0_1892_34952,c18541_f1p1_2309_40541		10044_0	2	c4372_f1p0_1548_28908,c25863_f1p0_565_61757		10061_0	2	c23274_f1p1_1006_15746,c40708_f1p1_1020_50358		10053_0	5	sogi_0019717,sogi_0000311,sogi_0010755,sogi_0009969,sogi_0008827		10040_0	3	c60892f1p0795,c98066f1p11640,c16453f2p01156
	1049_0	11	c2024_f2p0_1735_24194,c17650_f1p2_1673_40154,c9043_f1p1_1727_5736,c13447_f1p0_1772_8375,c7545_f3p1_1784_4861,c12279_f1p3_1770_29429,c21552_f1p0_1939_21741,c6393_f1p1_1811_16384,c9543_f1p4_1812_28084,c11320_f1p0_1746_28963,c22512_f1p3_1770_33490		10046_0	2	c29927_f1p0_1937_44449,c43267_f1p0_2831_68132		10062_0	2	c4841_f1p0_941_25781,c12959_f1p0_1006_21281		10054_0	2	sogi_0000098,sogi_0080615		1004_0	2	c107158f1p04663,c120926f1p04395
	1051_0	5	c1645_f3p0_1879_23859,c11530_f1p1_1825_18204,c18744_f1p0_1938_11572,c8362_f3p0_1819_27522,c14460_f2p0_1863_9055		10046_2	1	c25543_f1p0_563_17174		10063_0	5	c18505_f1p0_924_12736,c15702_f1p0_1006_22184,c24545_f1p0_654_41265,c42965_f1p0_1043_51643,c26916_f1p0_873_42647		10055_0	3	sogi_0015448,sogi_0003274,sogi_0027904		10041_0	6	c52972f1p11327,c79989f1p01154,c1498f4p21157,c24902f1p11015,c59428f1p01221,c58839f6p11136
	1052_0	2	c12923_f1p0_1938_18669,c8596_f1p0_1996_17171		10047_0	4	c29292_f1p0_563_44071,c29274_f1p0_490_44064,c6227_f1p0_604_19066,c9998_f1p0_488_7050		10064_0	2	c999_f5p0_1006_893,c13308_f2p0_1006_34445		10056_0	5	sogi_0012369,sogi_0038886,sogi_0025190,sogi_0022927,sogi_0041063		10042_0	4	c7758f1p01189,c29349f1p01155,c33896f2p0989,c18901f2p01158
	1053_0	8	c7604_f1p0_2109_36804,c22012_f1p0_5827_42126,c16465_f1p0_1993_19631,c9859_f1p1_2047_6210,c2343_f1p0_2058_34640,c10860_f1p0_1938_28725,c15147_f1p1_2005_9460,c7538_f1p0_2172_36774		10048_0	2	c713_f4p0_562_634,c9938_f7p2_555_32335		10065_0	2	c10465_f1p0_1006_56546,c3250_f1p0_1013_2327		10056_3	1	sogi_0096892		10043_0	3	c37265f1p01156,c67651f1p02290,c71656f1p01622
	1054_0	4	c5377_f1p0_1802_16034,c12138_f4p1_1853_7576,c11798_f1p1_1938_29200,c1071_f4p1_1807_23370		10049_0	2	c16432_f2p0_562_36400,c339_f3p0_607_301		10068_0	4	c8200_f4p1_1000_5235,c1096_f3p0_1006_23392,c4581_f2p0_971_3470,c6101_f2p0_983_29930		10057_0	2	sogi_0035142,sogi_0052114		10044_0	4	c43235f1p21150,c61888f1p21066,c49474f1p2928,c53716f1p2754
	1055_0	7	c19524_f1p0_1907_32176,c10887_f1p0_1734_28743,c10357_f1p0_2123_17798,c23174_f1p0_1906_14075,c6231_f1p0_1966_26469,c4286_f1p0_1907_25488,c11589_f1p1_1937_7233		10050_0	2	c3433_f1p0_562_54015,c7427_f1p0_960_19448		10069_0	7	c205_f10p2_1007_25895,c11958_f1p0_1220_29278,c16150_f1p0_998_10070,c7404_f1p0_938_27041,c16771_f1p1_1206_36597,c9672_f1p5_1743_20193,c1426_f2p0_1006_23674		10058_0	1	sogi_0007524		10045_0	3	c39889f1p0972,c48129f1p01156,c60132f2p01190
	1056_0	2	c12409_f1p0_1937_7739,c21815_f1p0_2055_33190		1005_0	2	c14994_f1p1_1693_58105,c22077_f1p1_1688_24287		10070_0	9	c11548_f1p0_1005_8098,c21157_f1p0_831_39252,c5615_f1p0_822_35941,c21188_f1p0_1329_39267,c11259_f1p0_928_7041,c12368_f1p0_923_21066,c16334_f1p0_964_36339,c10257_f1p0_812_7223,c7473_f1p0_959_30781		10058_1	1	sogi_0032037		10046_0	6	c59132f1p11116,c35259f1p21059,c44370f2p11154,c89354f1p11099,c25704f1p0971,c30637f4p11010
	1057_0	6	c20566_f1p0_1937_32610,c12074_f1p0_1783_29334,c9976_f1p0_1934_17654,c20575_f1p0_1038_12606,c5432_f1p0_1397_3592,c21452_f1p0_1806_33030		10051_0	2	c8511_f2p0_558_31430,c1444_f2p0_561_1314		1007_0	6	c22425_f1p0_2092_33459,c16988_f1p1_2074_36725,c18398_f3p1_2101_37490,c6611_f1p1_2071_16469,c10517_f1p2_704_32687,c15572_f1p0_755_10730		10058_2	2	sogi_0004864,sogi_0006127		10047_0	3	c92814f1p01047,c21493f1p1948,c54722f2p01150
	1058_0	8	c2255_f3p0_1830_1645,c20130_f1p0_1792_12357,c15205_f1p0_1716_9487,c5046_f1p0_1757_35706,c21897_f1p0_1937_42071,c17994_f1p0_1707_31453,c4116_f1p0_1955_15579,c9127_f1p0_1673_5783		10052_0	3	c30777_f1p0_736_63637,c34087_f2p0_570_46560,c11415_f1p1_561_20745		10071_0	5	c34004_f2p0_953_46483,c22725_f1p0_955_24515,c8073_f1p0_1062_31149,c18189_f1p0_982_11257,c13816_f3p0_1005_9573		10059_0	2	sogi_0024241,sogi_0016179		10048_0	12	c122404f5p31063,c60518f1p0532,c39490f1p0714,c123327f5p41084,c61822f2p11153,c1561f5p41145,c118858f1p01237,c95437f1p01145,c56178f1p31123,c124010f16p41086,c10039f1p01008,c124256f1p01025
	1059_0	3	c2559_f2p0_1852_1918,c2271_f1p0_1936_34605,c22854_f1p0_1053_13888		10053_0	2	c16628_f1p0_561_22477,c3347_f1p0_613_2663		10072_0	2	c9476_f1p0_1872_56178,c17036_f1p0_1005_11696		10059_2	1	sogi_0113734		10050_0	2	c92250f1p23093,c11333f1p21153
	1060_0	4	c21192_f1p1_1895_12949,c14596_f2p1_1935_30446,c19186_f1p1_1888_32010,c6118_f1p1_1942_16287		10054_0	3	c2722_f1p0_579_17897,c1143_f2p0_520_26720,c19371_f1p1_560_38161		10074_0	2	c14383_f1p0_979_57884,c13593_f1p0_1005_34613		10060_0	2	sogi_0025315,sogi_0016036		1005_0	2	c107870f1p04649,c110700f1p04721
	106_0	2	c18225_f1p1_3329_40405,c1336_f2p1_3216_23596		10055_0	2	c11322_f1p0_560_56841,c8656_f1p0_564_6182		10075_0	2	c18629_f2p1_1005_37699,c3140_f2p0_1046_2530		10060_1	1	sogi_0031048		10051_0	4	c24401f1p0964,c17056f1p0789,c81347f1p01539,c45014f1p01134
	1061_0	2	c21565_f1p0_1940_13159,c17719_f1p0_1934_20150		10056_0	6	c27470_f1p0_545_42978,c22348_f1p0_522_15154,c20573_f1p0_672_38903,c2113_f1p0_559_1863,c12909_f2p0_551_34196,c3761_f1p0_583_28543		10076_0	2	c19137_f1p0_1005_38030,c42761_f1p1_1431_51534		1006_0	3	sogi_0009930,sogi_0036781,sogi_0011460		10052_0	2	c56655f1p11154,c64633f1p0976
	1062_0	5	c9290_f2p2_1927_5876,c19177_f1p3_1314_11822,c20196_f1p0_1924_32465,c13261_f1p0_1740_39204,c813_f5p0_1934_23152		10057_0	3	c31067_f1p0_982_45137,c28619_f1p0_545_43661,c10175_f1p0_559_7167		10078_0	2	c7372_f1p0_2170_36705,c3295_f1p0_1005_53968		10061_1	6	sogi_0056114,sogi_0003679,sogi_0019615,sogi_0035557,sogi_0095590,sogi_0010829		10053_0	7	c5051f2p01069,c7714f1p01094,c18523f1p11071,c61688f1p01013,c39010f1p1754,c56725f1p1649,c1003f3p11155
	1063_0	5	c23033_f1p0_1783_14002,c2563_f1p0_1934_24569,c1544_f2p0_1781_23779,c19115_f1p0_1816_20721,c25910_f1p0_1790_42693		10058_0	9	c15740_f2p0_518_10839,c11384_f1p0_559_7990,c9804_f1p0_951_6933,c41859_f1p0_718_51009,c34483_f1p0_857_64546,c19361_f1p0_501_13303,c36289_f1p0_735_47818,c9511_f1p0_565_32088,c15696_f2p0_498_35959		10079_0	4	c6776_f1p0_1835_16536,c21605_f1p0_1833_21763,c10581_f1p0_1005_56586,c6006_f1p0_1729_16249		10061_3	2	sogi_0006365,sogi_0067806		10054_0	3	c94500f1p11308,c22061f4p21156,c84048f1p11386
	1064_0	3	c19675_f1p0_1957_12096,c14195_f2p0_1924_8821,c16531_f1p0_1934_39656		10059_0	4	c17581_f2p0_559_12100,c21345_f1p0_1390_39369,c26308_f1p0_860_42286,c37138_f1p0_1519_65639		10080_0	2	c14181_f2p0_1005_57821,c31433_f1p1_1101_45355		10064_0	4	sogi_0011299,sogi_0005882,sogi_0034149,sogi_0056109		10056_0	7	c16218f1p0813,c67231f1p01887,c25849f1p0629,c19022f1p11526,c63005f1p01155,c40078f1p1976,c64669f1p11679
	1065_0	2	c19874_f1p0_1934_41121,c22997_f1p0_1952_13978		10060_0	5	c11085_f1p0_496_33040,c42120_f1p0_537_51154,c43645_f2p0_594_52020,c1346_f3p0_559_26906,c18080_f1p0_665_12467		10082_0	10	c3279_f1p0_884_2346,c15935_f1p0_1005_58439,c4133_f7p0_913_28762,c20212_f1p3_799_13815,c1270_f2p2_882_1146,c12809_f1p0_808_57343,c21841_f1p0_932_42045,c15684_f1p0_431_58333,c14617_f1p1_806_10099,c19635_f1p3_932_13462		10064_4	1	sogi_0101042		10057_0	22	c77297f2p31358,c99179f1p01227,c69008f1p01276,c60966f1p01027,c31770f3p41083,c48146f1p0952,c27526f2p41292,c39811f1p11114,c71732f1p01179,c49598f1p0768,c53897f1p01100,c91906f1p01282,c94732f1p01299,c72410f1p21155,c27229f1p0999,c15525f1p31356,c51616f2p4988,c36362f5p21107,c52746f1p0969,c58200f1p11381,c51104f1p0986,c32619f2p01053
	1066_0	2	c22727_f1p0_1813_33587,c1247_f4p0_1933_23522		10061_0	4	c23978_f1p3_2601_61019,c13365_f1p0_888_9282,c36440_f1p3_1820_65363,c16816_f1p0_559_36618		10084_0	2	c5479_f1p0_1012_4080,c23021_f1p0_1005_33704		10065_0	4	sogi_0005238,sogi_0007968,sogi_0009581,sogi_0090442		10058_0	10	c70188f5p31103,c51672f1p0997,c97206f1p41204,c123314f3p11136,c42153f1p01033,c4202f1p21062,c49538f1p21197,c61355f2p01047,c87891f1p21059,c115848f2p11154
	1067_0	3	c18578_f1p1_3703_40559,c17729_f1p0_1932_31329,c18105_f1p1_1933_11205		10062_0	4	c25831_f1p0_734_61744,c18302_f1p1_558_12607,c2702_f1p1_939_27887,c30065_f1p1_713_44529		10086_0	4	c23370_f1p0_656_40577,c9515_f1p0_1025_32092,c36011_f1p0_876_47646,c2428_f1p0_1004_17790		10065_3	1	sogi_0108885		10060_0	2	c63250f1p01063,c26508f1p01218
	1067_1	2	c12664_f1p0_3095_38957,c22270_f1p0_3225_42247		10063_0	2	c6228_f1p0_1968_4561,c17005_f1p0_558_22606		10087_0	4	c13404_f1p0_1004_21420,c6994_f1p0_596_30488,c22303_f1p0_1116_15126,c39747_f1p0_897_49802		10066_0	4	sogi_0010015,sogi_0001533,sogi_0008129,sogi_0025023		1006_0	3	c110680f1p013917,c104997f1p04664,c110041f1p04793
	1067_2	2	c9978_f1p0_2138_6282,c17892_f1p0_2156_40262		10064_0	2	c19982_f1p0_558_38551,c21349_f1p0_797_39370		10088_0	7	c20194_f1p0_906_13801,c8019_f1p0_863_27357,c19856_f1p0_695_23457,c15518_f1p0_1004_22126,c39603_f1p1_710_49722,c16668_f1p0_805_10386,c1623_f4p0_862_27155		10066_2	1	sogi_0000366		1006_1	9	c46409f7p21653,c88134f1p11692,c45344f1p11127,c64558f1p0647,c11093f1p0576,c42408f1p01602,c79189f3p21560,c29634f1p11670,c35907f1p01567
	1067_3	2	c17585_f1p0_2273_40121,c15030_f1p0_2159_19088		10065_0	2	c5397_f1p0_671_4020,c26608_f2p0_558_42466		10089_0	4	c9650_f1p0_2051_37692,c23387_f1p0_613_15818,c5222_f1p0_1414_18745,c24660_f1p0_1004_25222		10068_0	1	sogi_0003974		10061_0	3	c3982f1p31080,c51945f1p01153,c36668f1p11145
	1067_4	7	c17238_f1p2_2111_31099,c12402_f1p2_1723_29487,c18734_f1p0_1743_20565,c3854_f1p2_1707_25241,c8478_f1p1_2229_37157,c20718_f1p0_1675_12687,c5153_f1p2_2029_25936		10066_0	2	c28411_f1p0_558_43532,c39475_f1p0_696_66581		10091_0	24	c24272_f17p5_1469_14624,c3924_f1p0_1431_15505,c371_f4p3_1446_105,c24640_f7p1_1467_14885,c26258_f7p1_1445_33970,c28730_f1p0_570_34236,c20935_f1p0_1444_14261,c21766_f5p2_1392_13278,c24179_f1p1_1473_14577,c5779_f1p0_1263_3797,c24766_f1p1_1441_14961,c16385_f2p0_1418_30653,c6943_f1p0_947_5047,c14958_f1p1_1062_9348,c7403_f1p0_1456_27040,c410_f6p1_1485_22860,c23314_f4p1_1479_14153,c14641_f10p1_1478_3045…		10068_1	3	sogi_0021803,sogi_0010831,sogi_0027711		10062_0	2	c7098f1p01486,c30319f1p01154
	1067_11	2	c12790_f1p0_1942_29683,c13924_f3p0_1966_30257		10067_0	2	c39163_f1p0_1601_66451,c16017_f1p0_558_58471		10092_0	7	c17272_f1p1_1004_36895,c1736_f7p1_869_27260,c14508_f2p0_879_9095,c38765_f1p1_545_49238,c11056_f2p0_848_7772,c4170_f1p0_869_3191,c30728_f1p0_864_63613		10068_2	2	sogi_0104004,sogi_0032081		10063_0	4	c61573f1p01269,c34657f1p01206,c27726f1p01125,c1960f5p01149
	1068_0	18	c13518_f1p3_1930_30059,c26294_f3p3_1898_34001,c7141_f1p0_2090_36603,c9892_f1p0_1724_37783,c1558_f2p0_1742_34566,c20282_f1p2_1919_12441,c14948_f1p0_1896_19063,c11734_f1p0_1741_7327,c498_f1p2_1874_167,c20797_f1p3_1200_12730,c24322_f10p5_1880_14671,c17956_f1p1_1796_20242,c409_f4p3_1902_22859,c27468_f14p3_1858_34077,c13700_f8p4_1838_8470,c6901_f1p3_1659_4460,c2566_f2p2_1744_1925,c26248_f2p0_1860_33961		10068_0	2	c21489_f1p0_558_60060,c6257_f1p0_870_4583		10093_0	8	c17964_f3p2_926_37105,c17595_f2p0_949_12114,c882_f3p0_898_783,c6842_f3p0_965_26786,c2144_f4p0_902_1541,c22611_f1p0_954_13746,c18410_f3p2_1004_37501,c1298_f3p0_959_23563		10069_1	2	sogi_0025861,sogi_0061104		10064_0	3	c3222f1p01154,c39278f1p02062,c16789f1p01081
	1068_6	2	c9042_f1p0_1142_17318,c4144_f1p0_1125_2847		10069_0	5	c6438_f2p0_707_30140,c24408_f1p0_699_25124,c11719_f2p0_557_8212,c28803_f1p0_643_43782,c22931_f1p0_525_40298		10094_0	2	c20407_f1p0_1004_38801,c20920_f1p0_1624_21474		10069_2	1	sogi_0118970		10065_0	3	c65588f1p01497,c66763f1p01124,c2213f2p01154
	1069_0	8	c22275_f1p0_1674_42248,c3637_f1p0_1406_2552,c20793_f1p0_1930_41585,c20957_f1p0_1629_32804,c17312_f1p0_1523_10752,c20260_f1p0_1832_32491,c21818_f1p0_1646_33191,c11111_f1p0_1484_18066		10070_0	2	c18277_f1p1_557_12590,c20557_f1p0_1267_38892		10095_0	4	c25705_f1p0_990_17281,c39236_f1p0_1035_66484,c21780_f1p1_1004_39607,c37468_f1p0_970_65772		10070_1	2	sogi_0013838,sogi_0024864		10067_0	6	c1506f11p11151,c66998f1p21418,c25701f1p02533,c66445f1p0591,c56344f1p01092,c16835f2p11157
	1070_0	17	c16419_f1p1_1274_10240,c13127_f2p1_1119_8190,c12356_f1p0_1114_38831,c26260_f2p1_1901_33971,c27472_f11p1_1843_34081,c24113_f8p3_1858_14551,c10776_f1p0_1824_17947,c794_f2p4_1892_366,c23639_f2p3_1879_14330,c9251_f1p1_2010_27964,c21800_f1p0_1369_21838,c1132_f1p3_1929_645,c15155_f1p0_1710_19142,c12069_f1p0_824_7534,c17732_f2p0_1881_10989,c6009_f2p1_1532_3941,c12637_f1p0_1785_7880		1007_0	5	c10032_f1p2_1691_32389,c33949_f2p1_996_46433,c7876_f1p1_1825_31028,c15577_f1p1_878_58295,c25776_f1p3_1652_41988		10096_0	15	c1885_f2p0_912_1723,c6638_f1p2_901_30268,c25985_f1p0_504_42100,c11515_f1p3_936_33316,c968_f4p3_831_26564,c20061_f1p2_1004_59524,c12903_f1p0_1242_8048,c10608_f1p0_890_7461,c22680_f1p2_797_40150,c3844_f3p0_722_28588,c46725_f2p2_882_53184,c1442_f2p0_783_1312,c5531_f1p1_615_29583,c396_f4p0_845_354,c45707_f1p0_869_52999		1007_0	4	sogi_0065130,sogi_0001675,sogi_0115054,sogi_0077679		10068_0	3	c77841f2p01157,c76110f1p01127,c27356f1p01155
	107_0	3	c1915_f2p3_3216_24092,c2100_f5p3_3242_24263,c1383_f2p2_3203_23636		10071_0	2	c27318_f1p1_458_42890,c1508_f3p1_557_27054		10097_0	7	c5599_f1p1_1079_18849,c2776_f1p0_1315_24664,c15713_f1p0_1001_10822,c15682_f1p0_1004_9780,c11039_f1p1_921_7760,c468_f7p0_1044_26125,c34317_f1p0_1075_64483		10071_0	2	sogi_0058959,sogi_0030368		10069_0	3	c47776f2p21154,c46958f1p1882,c69605f1p11577
	1071_0	2	c22471_f1p0_1928_13676,c4410_f1p0_1911_3000		10072_0	9	c17924_f1p0_987_12367,c39862_f1p0_1181_49863,c17095_f2p0_633_11734,c14092_f1p0_557_34950,c20057_f1p0_434_59523,c35720_f1p0_1591_47481,c6846_f1p0_701_30401,c16755_f1p0_1007_58737,c44542_f1p0_1177_68679		10097_3	1	c7017_f1p0_1031_36543		10071_1	3	sogi_0025035,sogi_0001797,sogi_0001143		10070_0	2	c66392f1p01153,c85251f2p01110
	1072_0	8	c20102_f1p0_1471_32424,c21072_f1p1_3204_41696,c16742_f1p0_1373_10432,c5438_f1p0_1839_3597,c17542_f1p4_1803_31243,c22739_f1p4_1447_33592,c11347_f1p3_1928_28974,c1858_f2p4_1844_24041		10073_0	2	c25247_f1p0_1102_16994,c14185_f1p0_557_35004		10099_0	5	c16428_f1p0_948_10247,c23081_f1p0_1004_14022,c8631_f1p0_985_27655,c42917_f1p0_557_51617,c20426_f1p0_859_23681		10073_0	1	sogi_0042409		1007_0	2	c111976f1p04657,c121628f1p05853
	1073_0	2	c19530_f1p0_1928_40964,c4234_f2p0_1866_2901		10074_0	2	c16353_f3p1_557_36350,c24149_f1p0_571_16304		10100_0	2	c20640_f1p0_1398_12642,c11654_f1p0_1004_38522		10073_1	2	sogi_0000001,sogi_0072132		10071_0	11	c60088f2p1617,c58480f1p1795,c34403f2p41100,c101194f14p41022,c103038f4p4994,c78217f1p0534,c43971f1p0378,c58540f1p1559,c12951f4p51154,c26969f1p0568,c85689f1p11122
	1074_0	2	c8672_f1p1_1842_17198,c1953_f2p2_1927_1364		10075_0	2	c40964_f1p0_557_50503,c566_f3p0_743_26213		1010_0	2	c4808_f1p1_2156_35604,c4610_f1p1_2099_25664		10074_1	2	sogi_0026563,sogi_0028692		10072_0	3	c19986f3p21154,c30391f1p01196,c38389f2p21170
	1076_0	5	c22457_f1p0_1926_13667,c6487_f1p0_2409_26609,c19133_f1p0_2417_31984,c13444_f1p1_998_30016,c7303_f1p0_2029_26994		10076_0	2	c20669_f1p1_556_14095,c6353_f4p0_1464_30092		10101_0	2	c6164_f2p0_984_29974,c1889_f2p0_1003_1726		10074_2	1	sogi_0033609		10074_0	3	c5203f1p0663,c66153f1p11154,c73541f1p01211
	1077_0	2	c2291_f3p0_1897_1677,c21955_f1p0_1926_33251		10077_0	3	c36713_f1p0_1710_65478,c2505_f1p0_1079_2126,c14069_f1p1_555_9742		10102_0	2	c39508_f1p0_1012_49669,c2140_f1p0_1003_1886		10075_1	4	sogi_0057351,sogi_0002118,sogi_0000005,sogi_0056388		10075_0	4	c91190f2p11205,c97513f1p11009,c66315f2p11153,c69784f1p1952
	1078_0	4	c22814_f1p1_1837_42502,c12024_f1p1_1926_38683,c17601_f1p0_1838_20108,c4755_f1p0_1912_15815		10078_0	2	c23635_f1p0_516_60888,c19117_f1p0_555_38017		10103_0	2	c18754_f1p0_971_12904,c12822_f1p0_1003_8919		10076_2	2	sogi_0053062,sogi_0000004		10076_0	11	c943f2p11045,c43115f1p0918,c28109f1p11085,c70218f2p01153,c3095f1p11469,c96629f1p21143,c45891f1p41115,c17914f2p31145,c11432f6p31090,c29240f1p2722,c55173f1p1975
	1079_0	9	c22138_f1p0_1761_21984,c19703_f1p0_1770_32259,c2649_f1p0_1897_24609,c15634_f1p0_1384_19327,c5792_f2p0_1764_26250,c13848_f7p0_1925_8517,c21248_f1p1_1071_12981,c7509_f1p0_1463_27094,c10649_f1p0_1780_38113		10079_0	8	c33555_f2p0_555_46207,c17974_f4p1_549_37113,c26002_f1p0_548_17463,c1717_f2p0_525_1569,c6920_f1p0_720_55307,c3611_f3p0_553_28454,c21474_f1p0_498_39435,c1515_f3p0_549_1382		10104_0	3	c2906_f1p0_472_2383,c27079_f1p0_972_42742,c16269_f1p0_1003_11191		10076_3	1	sogi_0015901		10079_0	7	c123361f11p01015,c123758f2p11073,c32645f2p21030,c123627f4p21154,c36228f1p0355,c71161f1p11167,c121847f1p11037
	1080_0	2	c3240_f1p0_1959_35023,c2200_f2p0_1925_24358		10080_0	2	c13016_f1p0_554_9048,c20120_f1p0_1662_23563		10105_0	3	c25033_f1p0_1001_41551,c18756_f1p0_1003_12906,c4641_f1p0_1041_25679		10077_0	2	sogi_0009452,sogi_0100885		10082_0	2	c66207f1p01145,c53710f1p01106
	108_0	7	c18054_f1p0_3144_40330,c10752_f1p0_3215_38160,c22403_f1p0_973_13637,c21756_f1p0_1752_21822,c6300_f2p0_3178_26510,c12166_f1p0_849_18422,c22829_f1p0_1354_13873		1008_0	7	c40052_f1p1_1510_49971,c19172_f1p0_1449_59208,c3412_f1p1_1537_28333,c6636_f1p1_1509_30266,c10645_f3p1_1691_32770,c15681_f1p1_1396_35950,c16897_f1p0_1942_58797		10107_0	13	c1252_f2p2_768_26816,c3088_f1p1_915_2497,c10933_f1p1_818_6840,c21003_f1p1_895_12844,c14459_f2p0_876_35185,c8906_f1p1_792_5655,c756_f5p1_920_668,c11012_f1p1_838_28806,c45926_f1p2_813_53019,c20062_f1p1_1003_23539,c24836_f1p1_810_16733,c28249_f1p3_955_43424,c7490_f1p3_1107_55519		10077_1	1	sogi_0063512		10083_0	6	c96353f1p03224,c20637f1p01290,c18338f1p0816,c15799f1p0775,c50075f1p11109,c23326f2p21113
	1081_0	6	c3987_f1p0_1726_25313,c19912_f1p0_1500_12239,c13030_f1p0_1924_29806,c6189_f2p0_1663_4052,c15715_f1p0_1244_9805,c20743_f1p0_1802_32691		10081_0	3	c44232_f1p1_611_68550,c12637_f3p1_554_34013,c17396_f3p0_553_11930		10108_0	15	c19499_f2p1_771_13388,c180_f5p2_699_25873,c14059_f2p0_909_8697,c1830_f4p0_858_24016,c6463_f2p1_995_4724,c31_f8p1_884_27,c23649_f5p0_860_14337,c7531_f1p0_823_27104,c13948_f1p0_778_30267,c4779_f3p0_920_29141,c17381_f9p3_783_36970,c14667_f2p0_1128_10126,c1199_f6p0_736_701,c29572_f1p0_578_63182,c24415_f1p1_1003_25127		10079_0	5	sogi_0030640,sogi_0044239,sogi_0012505,sogi_0025803,sogi_0013895		10084_0	5	c34851f1p01129,c78401f1p01071,c41721f4p01093,c12469f1p0988,c65004f1p01148
	1082_0	8	c19962_f1p0_1788_21078,c12771_f2p0_1668_29672,c21176_f1p1_2195_41733,c1485_f2p1_1708_23729,c6788_f1p0_1694_26758,c12638_f1p0_1713_29604,c17284_f1p2_927_10739,c11875_f1p1_1923_38622		10082_0	2	c20742_f2p0_554_39010,c235_f5p0_724_25922		10109_0	5	c1800_f2p0_1002_1647,c3780_f1p0_1276_54142,c1433_f6p0_1003_26987,c44650_f1p0_986_52578,c22526_f1p0_899_40052		10079_8	1	sogi_0111725		10086_0	10	c58386f1p0573,c85355f1p21025,c77680f1p01532,c11777f3p21152,c5503f1p2970,c94670f1p0877,c24048f1p1961,c77701f1p01411,c28956f1p2755,c34264f1p0478
	1083_0	4	c2583_f1p0_1855_34735,c20789_f1p0_1922_12726,c11369_f1p0_1833_28986,c10759_f1p0_1891_38165		10083_0	2	c27890_f1p0_554_62551,c5278_f1p0_586_3934		10_0	3	c3205_f2p0_3145_24879,c10938_f1p0_1237_56706,c1633_f2p0_3297_34576		10079_2	2	sogi_0035553,sogi_0008109		10087_0	5	c22473f1p01152,c48090f1p01653,c37543f1p0964,c14016f1p0588,c35827f1p0986
	1084_0	4	c18459_f1p1_1637_11408,c1450_f2p0_1922_34558,c8866_f2p0_2006_5627,c13859_f5p1_1861_8527		10084_0	2	c12486_f2p0_561_33922,c11499_f1p0_553_8067		101_0	10	c22131_f1p0_3182_42189,c12477_f1p0_3138_38878,c22078_f1p0_1307_33291,c1749_f2p0_3028_23946,c32520_f1p1_3101_64316,c11461_f1p0_3033_38450,c18281_f1p0_3109_40430,c10885_f1p0_3031_38217,c2582_f2p0_3193_24578,c16237_f1p0_992_11170		10079_4	1	sogi_0060695		10088_0	3	c25572f5p21154,c37983f1p01178,c1083f10p21075
	1085_0	3	c1021_f4p0_1894_23324,c5198_f3p0_1861_3456,c20706_f1p0_1920_12679		10085_0	2	c3116_f1p0_2181_53900,c15474_f1p0_553_10660		1011_0	2	c10619_f1p1_1104_7470,c12269_f2p0_1024_33779		10080_0	2	sogi_0026193,sogi_0030396		10089_0	2	c21686f1p01152,c55088f1p0987
	1086_0	6	c14590_f1p0_1609_18894,c2476_f2p0_1918_1842,c16006_f1p0_855_9987,c14096_f2p0_1659_8730,c3985_f1p0_1629_25311,c8228_f1p0_1726_5254		10086_0	2	c6483_f1p1_1283_4737,c15488_f1p1_553_10671		1011_2	4	c20505_f1p0_2009_23718,c22841_f1p0_1130_15471,c24838_f1p1_2097_41442,c37101_f1p1_1909_65626		1008_0	2	sogi_0002315,sogi_0034447		10090_0	8	c23081f1p0991,c28833f1p0877,c65994f1p01850,c36798f1p11061,c19699f1p01303,c23197f2p11153,c855f6p01047,c8595f1p01481
	1088_0	2	c10791_f1p0_1917_6754,c16911_f1p0_1763_39835		10087_0	3	c17141_f2p1_757_11769,c11826_f1p1_552_8284,c22559_f1p1_610_15296		10112_0	4	c20344_f1p0_753_13888,c31473_f1p1_804_63900,c34437_f1p2_1003_46782,c9291_f1p0_1341_27983		10081_0	3	sogi_0117914,sogi_0000632,sogi_0059004		1009_0	2	c109676f1p14766,c108554f1p04666
	1089_0	2	c22277_f1p0_1917_42250,c8612_f1p0_1880_17178		10088_0	2	c39082_f1p0_1616_49424,c20770_f1p0_552_14156		10113_0	2	c5128_f1p0_1219_29341,c42779_f1p0_1003_51541		10082_0	2	sogi_0002302,sogi_0015425		10091_0	12	c78861f2p91141,c93071f1p01981,c27406f2p1545,c34857f1p51017,c17737f8p51134,c79672f8p101105,c81323f1p1946,c84109f1p0840,c26286f2p0796,c90578f31p101152,c92223f1p11166,c91061f2p2967
	1090_0	2	c10416_f1p0_1915_28512,c19938_f1p0_1914_41156		10089_0	3	c21161_f1p0_475_39254,c24979_f1p1_552_16827,c39910_f1p0_1067_66763		10120_0	11	c19383_f1p1_726_38170,c26506_f1p1_983_42397,c4706_f4p1_1765_29092,c4716_f1p0_779_3558,c16315_f1p0_1002_11226,c4683_f1p0_3420_35551,c18895_f1p0_1766_40695,c8390_f2p1_1682_31345,c2383_f1p0_1758_34660,c17149_f1p0_1729_22649,c22994_f1p0_1755_22335		10082_1	2	sogi_0002372,sogi_0008949		10092_0	2	c48362f1p01327,c13417f1p01143
	109_0	4	c20637_f1p1_3174_32642,c18312_f1p0_1207_11322,c12877_f1p1_3215_39036,c16295_f2p1_3067_30576		10090_0	2	c7674_f1p0_630_19540,c13224_f1p0_552_34392		1012_0	3	c6604_f1p0_2614_36356,c32192_f1p1_1645_45795,c20939_f1p1_2097_59849		10083_1	4	sogi_0014258,sogi_0094604,sogi_0019674,sogi_0001375		10093_0	2	c86017f1p11040,c45611f1p11133
	1091_0	3	c1524_f2p0_1864_23762,c14064_f1p0_1913_30323,c2196_f2p0_1877_1588		1009_0	7	c25331_f1p0_1190_61540,c37092_f1p0_1383_48276,c13432_f1p0_1417_21430,c3383_f1p0_1293_28318,c21604_f1p0_1691_39505,c28897_f1p0_1717_62930,c34566_f1p1_918_46853		10121_0	2	c11737_f1p0_1002_33447,c17913_f1p0_1195_31417		10084_0	6	sogi_0001286,sogi_0096548,sogi_0047836,sogi_0108277,sogi_0010758,sogi_0018163		10094_0	7	c29910f1p0839,c87087f1p23342,c67461f1p31024,c75852f1p22060,c14498f1p0748,c73966f1p11144,c50939f1p4896
	1093_0	3	c2612_f1p3_1921_24593,c9120_f1p0_1714_37443,c14797_f1p1_1912_18986		10091_0	2	c40390_f1p0_673_50169,c23474_f1p0_551_15873		10122_0	3	c22822_f1p0_546_15457,c3424_f2p0_953_2437,c14457_f1p0_1002_35183		10084_3	1	sogi_0003956		10095_0	2	c2091f1p01155,c7282f1p01125
	1094_0	2	c21150_f1p0_3009_41720,c20971_f1p0_1912_21498		10092_0	2	c15629_f2p0_551_35919,c19397_f1p0_540_13326		10123_0	3	c17196_f1p0_974_22665,c18064_f3p1_1002_37189,c4582_f1p0_968_3471		10085_1	3	sogi_0079345,sogi_0035001,sogi_0014096		10096_0	2	c54475f1p01246,c29495f1p01158
	1095_0	2	c14068_f1p1_1912_30326,c19780_f1p1_2119_12151		10093_0	2	c36379_f1p1_780_47858,c19490_f1p1_551_38232		10124_0	4	c5776_f1p1_1081_18904,c9156_f1p1_556_56082,c22974_f1p0_989_22325,c24908_f1p2_1002_41478		10086_0	5	sogi_0114017,sogi_0077531,sogi_0112101,sogi_0077844,sogi_0077528		10097_0	4	c72589f1p1915,c60735f1p01151,c8722f1p01064,c2326f1p0563
	1096_0	4	c5953_f1p0_2054_3902,c20254_f1p0_1703_21200,c11761_f1p0_1740_29184,c2635_f1p0_1911_24604		10094_0	4	c5389_f1p0_1057_18788,c381_f2p0_502_26050,c9102_f1p0_556_6479,c17734_f2p0_550_37020		10125_0	2	c42470_f1p0_962_51361,c25879_f2p0_1002_42035		10088_0	2	sogi_0106025,sogi_0031941		10098_0	4	c51845f5p21237,c21415f2p21248,c25209f3p21152,c39668f1p21115
	1097_0	7	c2182_f3p1_1897_1575,c23067_f1p0_1585_22370,c19016_f1p1_1768_11726,c23478_f1p0_1898_22540,c20261_f1p0_1593_21204,c4071_f2p1_1781_25363,c1172_f3p0_1909_23460		10095_0	2	c17048_f1p1_549_11704,c8802_f1p0_550_55980		10127_0	2	c30815_f1p0_1002_44984,c6318_f2p0_1133_30067		10089_0	2	sogi_0013788,sogi_0026549		10100_0	2	c26787f1p11155,c38097f1p11567
	1098_0	2	c2542_f2p1_1775_1903,c17005_f1p0_1909_30991		10096_0	2	c4603_f1p0_803_29038,c14960_f1p0_549_35482		10129_0	4	c17401_f3p0_986_11935,c1470_f3p0_942_27021,c34426_f2p0_1010_46775,c23660_f1p1_1002_60900		10090_0	3	sogi_0042935,sogi_0012712,sogi_0001525		1010_0	9	c103772f1p04222,c112846f1p04708,c103015f4p14390,c6863f1p0493,c105821f1p04487,c108123f1p04136,c114431f1p14397,c111406f1p04313,c120522f1p14608
	1099_0	5	c11665_f1p0_1908_29144,c13452_f1p0_1698_30023,c7694_f1p0_1803_16852,c9842_f1p0_1695_6200,c18222_f1p0_1390_20347		10097_0	3	c25635_f1p0_586_17237,c20381_f1p1_409_38788,c16869_f1p1_549_36656		10130_0	14	c10934_f1p1_1793_32951,c4833_f2p0_915_3243,c10953_f1p0_1003_20597,c21718_f1p0_811_14759,c7781_f2p4_794_30970,c10813_f1p0_842_17962,c625_f5p0_928_561,c8209_f6p4_879_31235,c1759_f2p0_923_23955,c10858_f2p0_1002_28723,c25970_f1p0_890_25692,c10878_f3p4_953_32918,c2256_f2p0_973_1970,c3350_f1p0_830_18116		10090_3	1	sogi_0009043		10101_0	2	c20407f2p01152,c39810f1p01258
	1100_0	2	c11797_f1p0_2001_29199,c10699_f1p0_1907_17916		10098_0	2	c6790_f1p0_1513_55255,c43696_f1p0_549_52043		1013_0	4	c26095_f1p0_604_42165,c8271_f1p0_1885_55795,c18125_f1p0_1106_12498,c21487_f1p0_2097_13114		10091_0	2	sogi_0093142,sogi_0010578		10102_0	8	c87500f2p01127,c60487f1p02197,c32521f2p01152,c86091f1p01139,c35169f1p01096,c44769f1p0950,c12276f1p01036,c44724f1p01182
	1101_0	2	c21745_f1p0_1907_33155,c23187_f1p0_1997_22418		10099_0	2	c2009_f2p0_548_1801,c30335_f1p1_546_44697		10131_0	4	c1694_f3p1_1000_27222,c9714_f2p0_993_6120,c19563_f1p0_963_20912,c558_f3p0_1001_500		10093_0	2	sogi_0021249,sogi_0027549		10103_0	5	c66937f1p01215,c38990f3p01071,c82636f1p01149,c47193f1p01107,c43231f1p01150
	1102_0	3	c5393_f1p2_1817_3570,c22752_f1p1_1907_42471,c19238_f1p2_1903_11851		10100_0	4	c8879_f2p0_469_31658,c3537_f4p1_548_28409,c7917_f1p1_653_31051,c16049_f1p0_532_22300		10132_0	7	c34614_f1p1_931_46877,c7075_f1p3_892_4565,c518_f7p0_999_22932,c344_f7p1_992_26015,c23770_f1p2_985_22627,c13776_f11p3_974_8492,c11503_f1p0_1001_8070		10093_2	1	sogi_0013958		10104_0	9	c79892f3p21108,c13278f15p21060,c89282f6p11081,c122791f1p11011,c59908f4p21122,c82298f1p11551,c25515f1p0945,c59296f2p1898,c67396f1p21151
	1103_0	2	c8246_f1p0_1906_5262,c8548_f1p0_1883_27615		1010_0	5	c29339_f1p3_1537_63092,c24914_f1p1_1382_25306,c1392_f2p3_1690_26950,c9437_f1p3_1333_32041,c27607_f1p2_1491_43068		10133_0	2	c14422_f1p0_1001_9978,c20718_f1p0_984_32681		10094_1	3	sogi_0088075,sogi_0027423,sogi_0054030		10105_0	4	c75473f1p01155,c75871f1p02500,c66559f1p0852,c52045f1p0689
	1106_0	4	c5644_f1p1_1812_26181,c19900_f1p1_1532_21045,c1661_f3p1_1833_1097,c10200_f1p0_1906_37921		10101_0	2	c22027_f1p0_1006_39748,c20359_f1p0_548_38774		10134_0	6	c3764_f1p0_915_2628,c20466_f1p0_963_41416,c5642_f2p0_938_4192,c10884_f1p0_949_6806,c14172_f1p0_985_9814,c1735_f2p0_1001_27259		10096_1	4	sogi_0014145,sogi_0077719,sogi_0055133,sogi_0021060		10106_0	2	c68669f1p02231,c66711f1p01151
	1107_0	8	c22707_f1p0_1329_13796,c17845_f1p0_1782_20203,c17138_f1p0_1857_19916,c6333_f1p0_1905_26530,c9070_f1p0_1732_17329,c16581_f1p0_1892_30800,c15579_f1p0_1255_9719,c7379_f1p0_1709_4755		10102_0	4	c15885_f3p1_468_36063,c2122_f2p2_508_27509,c25390_f2p1_548_41761,c6579_f1p0_540_4799		10135_0	3	c13866_f1p0_1001_57717,c16818_f1p0_897_19780,c37565_f1p0_1005_65816		10096_2	1	sogi_0003673		10107_0	4	c23765f1p41072,c69247f1p5518,c11727f6p4870,c20565f2p41151
	1108_0	3	c10230_f1p0_1741_37930,c18251_f1p0_1905_31574,c2118_f2p0_1713_24280		10103_0	3	c35140_f1p0_617_47159,c11774_f1p0_547_8243,c10717_f1p0_522_56636		10136_0	4	c2225_f2p0_1001_24381,c3098_f2p0_962_24825,c21266_f1p1_914_12992,c2894_f1p1_963_2105		10097_0	2	sogi_0087678,sogi_0022173		10108_0	3	c14067f1p01137,c37334f1p01111,c15557f2p01072
	1109_0	4	c6179_f1p0_1871_36188,c20293_f1p0_1905_41328,c18419_f1p0_1174_20434,c15696_f1p0_1823_9790		10104_0	2	c23654_f1p0_547_15991,c9691_f1p0_460_6867		10137_0	2	c2227_f2p1_960_27581,c14731_f1p0_1000_21875		10097_1	2	sogi_0014314,sogi_0013093		10109_0	2	c96750f1p02610,c55406f1p01125
	1110_0	2	c9247_f1p0_1908_5855,c8068_f2p1_1904_27384		10105_0	3	c34514_f1p0_547_46828,c5532_f1p0_1845_18828,c12881_f1p0_1828_21253		10138_0	2	c20569_f1p0_1000_23738,c31950_f1p0_1074_45651		10097_4	2	sogi_0040247,sogi_0011684		10_0	60	c116989f2p06207,c119166f2p04647,c120291f1p06006,c120063f1p35862,c118614f1p05995,c120229f1p26359,c120338f1p05987,c118033f1p16135,c53357f1p0860,c103101f2p04531,c119119f1p05903,c121612f1p06139,c121076f1p05825,c121032f1p05963,c121888f2p26026,c110638f1p04601,c117031f6p26029,c121315f1p06287,c118164f1p06011,c119536f1p06010,c118029f1p06455,c119304f1p06608,c102737f3p24893,c122195f9p86178,c121180f1p06101,c…
	11_0	4	c21444_f1p0_1392_13093,c8258_f1p0_3399_37074,c17460_f1p1_3332_31204,c2956_f1p1_3444_34908		10105_3	1	c36182_f1p0_1927_65252		10139_0	6	c22311_f1p0_1000_24371,c2531_f2p0_944_1893,c19470_f1p0_946_32148,c9547_f3p0_977_32110,c9291_f1p0_909_5877,c41333_f1p0_867_50709		10098_0	2	sogi_0002361,sogi_0012257		10110_0	7	c92910f1p01074,c44324f1p1962,c46328f1p0841,c68585f2p1883,c1154f2p1780,c19674f1p0769,c18995f1p0879
	1112_0	3	c7213_f1p0_1867_4650,c18240_f1p1_1904_40412,c7207_f1p0_1951_26947		10106_0	1	c30173_f1p1_3263_63417		10140_0	10	c3406_f1p2_929_28329,c16883_f1p0_887_30935,c13512_f2p1_935_34566,c3822_f1p0_984_25223,c1890_f2p0_965_1727,c40606_f1p0_848_50301,c17796_f1p0_1046_22734,c22402_f1p0_954_22096,c1545_f3p2_1000_27087,c12050_f1p0_923_7525		10098_3	1	sogi_0101330		10110_1	8	c76765f1p01308,c11965f2p11117,c9982f1p01178,c19044f2p21282,c81554f1p02028,c27073f1p01076,c1346f14p11144,c56490f1p01274
	1113_0	3	c21750_f1p1_1756_13270,c14260_f2p1_1903_8879,c12629_f1p1_1675_7876		10106_1	4	c39775_f1p0_569_49815,c36608_f1p0_547_47991,c39189_f1p0_952_49487,c3946_f1p0_885_18342		1014_0	4	c21515_f1p1_846_39461,c22645_f1p0_687_24480,c17294_f1p0_2097_31129,c6913_f1p1_2119_30439		10099_1	2	sogi_0028685,sogi_0095355		101_0	10	c91485f1p03206,c97581f1p13315,c117302f1p05852,c121952f2p15942,c95168f1p13440,c33566f2p11097,c118905f1p03178,c22809f1p01212,c119646f1p16043,c111404f1p05212
	1114_0	4	c7812_f1p1_1690_5018,c10856_f1p0_1903_38210,c15594_f1p1_1785_9728,c11420_f2p0_1700_29014		10107_0	2	c8766_f1p0_1199_6251,c3627_f1p0_547_54087		10141_0	2	c13398_f1p0_1000_34498,c20884_f1p0_1220_39096		10100_1	2	sogi_0015941,sogi_0010591		10111_0	5	c55521f1p0997,c54620f1p0975,c17756f2p01151,c8127f1p01167,c21145f1p01131
	1115_0	5	c10290_f1p0_1925_37958,c9362_f3p2_1966_5915,c10561_f1p2_2061_38073,c3466_f2p3_1902_25016,c11974_f1p0_1902_7485		10108_0	2	c4971_f1p0_546_3725,c8987_f1p0_602_31730		10142_0	16	c14373_f1p1_862_9944,c40901_f1p0_807_50468,c16805_f1p0_1115_19771,c44245_f1p2_1104_52353,c40021_f1p0_804_49959,c7068_f1p1_861_30535,c22947_f1p1_831_15543,c23324_f1p1_744_15779,c24245_f1p1_1000_41095,c7182_f1p1_622_5199,c5437_f1p0_953_3596,c26819_f1p0_918_42593,c29703_f1p0_911_63227,c45629_f1p1_770_52991,c30958_f1p2_983_45066,c34081_f3p2_859_46554		10100_2	3	sogi_0027523,sogi_0010803,sogi_0040227		10113_0	9	c55959f1p0984,c103315f2p31003,c51970f1p2872,c7484f1p0900,c17501f5p31151,c43007f1p1914,c101612f40p31092,c68113f1p01153,c49540f1p2648
	1116_0	3	c5139_f1p0_1149_3416,c22257_f1p0_1902_13552,c6820_f1p0_2057_4407		10109_0	8	c7263_f1p1_713_5253,c14818_f3p1_625_35396,c3590_f1p1_491_2793,c469_f4p1_649_417,c15797_f4p1_656_36011,c13939_f1p1_546_34851,c14621_f1p1_536_35286,c356_f3p1_582_318		10143_0	13	c457_f3p0_927_406,c24144_f1p0_961_16301,c2359_f1p0_966_24456,c24138_f1p0_1219_16297,c42477_f1p0_791_51366,c20489_f1p0_734_23711,c26261_f1p0_1000_42261,c20630_f1p0_919_32639,c4254_f1p0_596_3244,c23780_f2p0_1539_14412,c24125_f1p0_1639_25017,c1568_f3p0_930_27108,c5739_f1p0_1270_29704		10100_4	3	sogi_0097342,sogi_0011086,sogi_0083212		10114_0	2	c54392f1p31716,c20931f1p41151
	1117_0	2	c8840_f1p0_2342_27759,c16561_f1p0_1902_39671		10_0	8	c20270_f1p0_1353_59600,c20944_f1p0_932_59852,c40688_f1p0_560_50346,c15360_f1p0_564_35747,c43839_f1p1_2403_68379,c18199_f1p1_470_12543,c42637_f1p0_991_51459,c43232_f1p1_2466_51793		10145_0	13	c29304_f1p0_1050_63080,c3793_f1p0_878_2642,c19622_f1p0_644_23370,c13214_f1p0_985_34387,c22480_f1p1_1059_60455,c5790_f1p0_943_26249,c9578_f1p0_989_6037,c21587_f1p0_1056_13171,c20116_f1p0_909_13752,c2056_f3p0_1000_1462,c40748_f1p1_1005_50379,c21531_f1p0_901_33054,c13496_f1p1_915_9368		10100_7	1	sogi_0081069		10115_0	2	c82581f1p01687,c21613f1p01151
	1118_0	4	c19288_f1p2_1727_32057,c14348_f2p0_1901_8963,c1907_f2p0_1722_1320,c16216_f1p0_1651_19543		10110_0	2	c6960_f1p0_781_30467,c38583_f1p0_546_49129		10146_0	3	c3689_f1p0_1000_2584,c6406_f1p0_1017_4684,c14960_f1p0_549_35482		1010_0	2	sogi_0007712,sogi_0041571		10116_0	3	c63242f3p01237,c55631f1p01691,c26031f1p01149
	1119_0	4	c2018_f2p0_1718_24189,c8857_f1p1_1808_5620,c16189_f1p0_1901_10096,c22998_f1p0_1751_33695		1011_0	7	c12968_f2p2_1004_34239,c41516_f1p2_866_50813,c6234_f1p1_1690_55069,c24518_f1p0_1219_16536,c13039_f1p0_1093_34282,c5239_f1p0_1117_3904,c9524_f3p2_1684_32098		10148_0	6	c23079_f1p0_1000_14020,c23038_f1p0_1137_33711,c37846_f1p0_946_48713,c7321_f1p0_973_4719,c28184_f1p0_918_62677,c19259_f1p0_836_38098		10101_0	2	sogi_0013301,sogi_0044290		10116_2	1	c47971f1p0458
	1120_0	8	c21449_f1p0_1651_41867,c3219_f2p1_1801_24887,c12470_f1p0_1755_7778,c11909_f2p0_1851_29257,c5005_f1p1_2114_25864,c16482_f1p0_1901_10278,c28761_f1p0_302_42771,c7113_f1p0_3069_36589		10111_0	3	c46070_f1p1_546_53040,c9287_f2p0_509_6599,c4612_f3p1_523_29041		10149_0	2	c9251_f1p0_1062_6572,c10700_f1p0_1000_28653		10102_0	3	sogi_0025787,sogi_0042282,sogi_0030559		10117_0	8	c35084f1p0742,c79039f1p01172,c79205f6p31116,c70913f10p31150,c8277f2p11077,c70220f1p31084,c99729f1p11110,c26395f1p01113
	1121_0	11	c16183_f11p6_1701_30510,c4526_f1p6_1861_15722,c662_f2p3_1593_269,c20070_f1p0_857_41219,c419_f29p6_1716_128,c15823_f2p6_1525_9878,c513_f7p5_1691_176,c23111_f11p8_1634_33750,c10358_f1p5_1901_37990,c6285_f1p2_1807_16342,c13329_f1p1_1448_29966		10112_0	2	c8341_f1p0_1709_19748,c3263_f1p0_546_53957		10150_0	7	c19881_f1p0_548_23466,c1469_f2p0_999_1337,c18703_f1p1_886_31777,c1953_f1p1_567_1769,c15825_f1p1_948_36026,c19913_f1p1_614_38502,c34092_f2p0_1061_46565		10102_1	1	sogi_0039795		10118_0	2	c84371f1p01310,c63361f1p01151
	112_0	2	c20593_f1p1_3442_41492,c17518_f1p0_3211_40088		10113_0	2	c34290_f1p0_585_46701,c10029_f1p0_546_56395		10151_0	3	c14293_f1p0_999_9893,c10751_f1p0_944_7560,c4343_f1p0_954_54356		10103_0	3	sogi_0037259,sogi_0109117,sogi_0090210		10119_0	3	c123825f2p21089,c18509f2p21242,c123317f2p11151
	1122_0	7	c18592_f1p0_1864_11490,c2676_f1p0_1803_34778,c1490_f2p0_1852_23733,c9354_f2p1_1832_5910,c7019_f1p1_1900_4532,c11198_f1p0_1849_28897,c16429_f1p0_1795_10248		10114_0	2	c4926_f1p0_789_3696,c10589_f1p0_545_7446		10152_0	3	c7044_f1p0_959_30518,c40260_f1p0_957_50096,c19614_f1p0_999_13449		10103_3	1	sogi_0040455		10120_0	4	c2008f2p11150,c73844f1p01134,c6349f2p01079,c27274f1p0983
	1122_7	1	c21384_f1p0_4317_41834		10115_0	2	c21539_f1p1_545_14647,c3623_f2p1_512_2819		10154_0	2	c32554_f1p0_1130_64330,c23008_f1p0_999_15578		10104_0	2	sogi_0097226,sogi_0013953		10121_0	2	c6400f1p11149,c92971f1p11267
	1123_0	2	c12200_f1p0_1799_29393,c11682_f1p0_1899_7295		10116_0	2	c10686_f1p0_545_32790,c21437_f3p0_616_39415		10156_1	3	c23457_f1p0_956_40631,c17731_f1p0_999_22710,c29208_f1p0_908_44024		10104_1	1	sogi_0032757		10122_0	10	c57364f1p0650,c61912f1p01093,c10587f2p01150,c52248f1p0860,c41564f2p01037,c70825f5p0974,c118313f1p0826,c82129f1p01077,c64383f1p0929,c43321f1p01016
	1124_0	5	c21796_f1p2_1690_13297,c1304_f6p2_1898_793,c13353_f1p0_1442_29975,c3198_f1p3_1616_2292,c1268_f3p0_1877_23538		10117_0	3	c4546_f1p0_1339_3444,c29496_f1p1_507_44195,c2253_f1p0_544_1968		10157_0	3	c24538_f1p0_999_25169,c8608_f1p0_884_31490,c7300_f1p0_693_19411		10104_3	1	sogi_0115197		10123_0	12	c51213f1p11080,c22536f2p0637,c12502f13p51148,c52864f1p2753,c50740f1p0881,c12742f1p21001,c5552f8p31163,c67068f1p0989,c25648f2p01215,c33784f2p2983,c66934f1p01133,c45032f1p31214
	1125_0	3	c20251_f1p0_1451_12425,c5601_f1p0_1938_35935,c17637_f1p0_1898_20125		10118_0	2	c18128_f1p0_544_12501,c6183_f2p0_731_29986		10158_0	4	c18314_f2p0_999_37414,c4808_f1p0_947_54542,c35133_f1p0_777_64831,c6232_f1p1_993_4079		10105_0	2	sogi_0058631,sogi_0093205		10124_0	9	c52975f2p01532,c47096f2p01578,c24233f3p01415,c66237f1p01383,c25926f1p01150,c61395f1p01572,c40114f1p01276,c52353f1p01423,c43629f1p01357
	1126_0	7	c13380_f1p1_1876_29989,c11383_f1p1_1834_18154,c22067_f3p1_1797_13445,c1755_f4p4_1794_23952,c16318_f2p3_1897_30595,c4336_f1p1_1905_2959,c22558_f1p0_1699_13720		10120_0	3	c12606_f1p0_544_21162,c20322_f1p0_1236_59622,c8251_f1p0_609_31261		10159_0	3	c23170_f1p1_999_40447,c26377_f1p1_593_42328,c43472_f1p1_1100_51936		10105_1	4	sogi_0025618,sogi_0003095,sogi_0102049,sogi_0006165		10125_0	12	c66430f1p01245,c66190f1p0792,c26197f5p21148,c30656f1p2945,c88591f1p21165,c64199f1p0933,c57957f1p0897,c123624f2p0864,c1291f6p3998,c123056f6p0773,c31989f1p0628,c73608f2p01089
	1127_0	6	c12116_f1p0_1651_38721,c21995_f1p0_1709_21921,c13595_f1p0_1897_39340,c19170_f1p0_1672_32003,c6674_f1p1_1492_16496,c2797_f1p1_1791_2054		1012_0	4	c40668_f1p1_1681_67060,c43569_f1p1_1535_51981,c9395_f1p0_1710_56154,c6437_f1p0_1690_55143		1016_0	8	c4199_f1p0_1886_18417,c8264_f1p0_2111_37078,c21883_f4p2_2096_39666,c12421_f1p1_1139_18510,c14385_f2p1_1988_8991,c5723_f2p0_2090_26216,c21195_f1p1_2076_21593,c4930_f1p0_969_3698		10106_1	2	sogi_0029331,sogi_0031011		10126_0	6	c121459f1p32742,c12479f1p0666,c30076f1p11148,c85828f3p32782,c12250f1p2971,c98939f1p21481
	1128_0	4	c8593_f1p0_2046_5462,c2701_f1p0_1860_2002,c16919_f1p1_1778_30948,c4581_f1p0_1896_15753		1012_3	3	c25038_f1p0_802_16867,c5640_f1p0_1061_18860,c21426_f1p0_600_14580		10161_0	24	c5380_f3p1_846_29490,c32677_f1p1_851_46071,c13159_f2p1_874_29869,c3048_f1p0_700_2476,c2728_f3p0_855_2018,c13402_f1p0_639_34500,c6737_f1p0_433_30332,c1756_f3p0_866_1605,c26031_f1p0_816_42131,c21713_f1p1_823_41995,c17234_f2p0_970_11834,c41041_f1p0_999_67214,c5220_f1p0_790_15975,c9821_f1p0_1037_6187,c10074_f2p1_994_6347,c8633_f7p1_897_31502,c21432_f1p0_717_39413,c34145_f3p1_986_46615,c13943_f1p1_940…		10106_3	2	sogi_0005160,sogi_0032825		10127_0	3	c32299f2p11146,c50464f1p02571,c67985f1p01223
	1129_0	4	c23048_f1p0_1711_14009,c17584_f1p0_1637_40120,c2615_f1p0_1896_24596,c9572_f1p0_1749_28096		10121_0	3	c4253_f1p0_626_3243,c6757_f1p0_706_4923,c16887_f3p0_544_36667		10162_0	21	c20886_f1p0_987_12780,c14395_f2p1_1110_9000,c11767_f1p0_842_8238,c37018_f1p0_987_65596,c13862_f1p0_1033_9599,c13505_f1p0_769_9372,c15029_f1p0_1038_9395,c1176_f5p1_993_23464,c9401_f2p0_961_5941,c886_f4p0_1023_23215,c6942_f1p0_1113_30457,c35476_f1p0_833_64971,c949_f4p0_982_492,c1984_f2p0_974_24157,c23336_f2p0_987_40554,c11900_f1p0_999_38631,c28758_f1p0_538_34258,c8995_f2p0_920_5710,c20274_f1p1_1021…		10106_5	1	sogi_0092224		10128_0	3	c44742f1p0580,c50647f1p01123,c40249f2p01150
	1130_0	7	c18579_f1p0_1785_20499,c16427_f2p0_1669_30692,c15998_f1p0_1875_9981,c12470_f1p0_1864_38876,c5888_f1p1_1642_26304,c16994_f1p0_1896_30988,c16148_f1p0_1673_19521		10122_0	2	c16306_f1p0_544_58571,c3573_f1p0_923_54065		10163_0	2	c8370_f1p0_1001_5325,c13025_f1p0_999_39107		10107_0	2	sogi_0035761,sogi_0033667		10129_0	4	c83521f1p01152,c49794f2p01143,c20080f1p01067,c24570f1p01053
	1131_0	5	c17429_f1p0_1896_40053,c23053_f1p0_1852_22360,c3299_f2p0_1878_24928,c11561_f1p0_1773_7218,c2136_f6p0_1892_1533		10123_0	3	c5439_f1p0_796_4053,c37707_f1p0_1026_48629,c3168_f1p0_543_28179		10164_0	5	c3211_f1p1_1047_35010,c24199_f1p1_987_41061,c1723_f3p2_948_27249,c1319_f2p0_998_1194,c22637_f1p0_643_15349		10108_0	2	sogi_0012028,sogi_0070060		10131_0	4	c52971f1p0672,c76613f1p01150,c81576f1p01020,c33098f3p01083
	113_0	3	c11570_f1p2_3209_38492,c13553_f1p0_3094_39320,c1717_f3p1_3342_23919		10124_0	2	c21478_f1p0_543_39437,c25689_f1p0_562_17273		10165_0	2	c4699_f1p0_998_3549,c602_f3p0_1009_541		10108_1	1	sogi_0100648		10132_0	2	c26238f1p01147,c34487f1p01552
	1132_0	2	c22070_f1p0_1895_13447,c3708_f1p1_2037_25159		10125_0	3	c32610_f1p0_568_46033,c21408_f1p0_498_14566,c29554_f1p0_543_44226		10166_0	2	c10854_f1p0_998_7631,c16956_f1p0_1623_22593		10109_0	1	sogi_0011323		10133_0	3	c36766f1p01139,c45653f1p01128,c37623f1p0903
	1133_0	2	c22163_f1p1_1895_13502,c7694_f1p0_1922_36840		10126_0	5	c4841_f1p0_502_3643,c37458_f1p0_543_65766,c20973_f1p0_503_39143,c16657_f1p0_431_36534,c18196_f2p0_489_37310		10167_0	2	c29391_f1p0_1162_44128,c15193_f1p0_998_22026		10109_1	2	sogi_0019894,sogi_0006177		10134_0	4	c38593f1p0694,c53924f1p01156,c262f10p01150,c1398f3p01118
	1134_0	2	c21260_f1p0_1887_32943,c11927_f1p0_1892_29265		10127_0	2	c26110_f1p0_804_42174,c15344_f1p0_542_10570		10169_0	2	c22736_f1p0_998_24520,c25877_f1p0_1033_17389		10_0	4	sogi_0061993,sogi_0062000,sogi_0006703,sogi_0005700		10135_0	8	c93571f1p11124,c3397f1p01133,c7987f7p21133,c18040f15p31141,c58901f5p21075,c13485f2p21140,c6873f1p11332,c58008f1p01003
	1136_0	9	c10486_f1p0_1780_38041,c20795_f1p1_1698_12729,c1871_f5p0_1749_24052,c7407_f2p0_1738_4771,c22771_f1p1_1545_13837,c15312_f1p1_1669_9556,c13103_f1p0_1891_8173,c677_f4p0_1698_23042,c21385_f1p1_1634_13054		10128_0	3	c14606_f1p0_988_35273,c28983_f1p0_515_43889,c13251_f1p0_542_21369		10170_0	2	c23529_f1p0_998_24805,c2394_f3p0_1085_1772		10_3	1	sogi_0090070		10136_0	3	c60158f3p01192,c40406f1p0876,c29884f1p01149
	1137_0	11	c11261_f1p4_1690_28932,c8941_f1p1_1875_27808,c2067_f2p0_1103_1471,c16455_f8p4_1830_30716,c9276_f1p0_1797_17404,c13905_f3p2_1891_8567,c19040_f1p2_1687_11738,c15364_f1p2_1682_9590,c12685_f3p3_1720_7910,c942_f1p4_1871_23258,c1962_f3p2_1793_1373		10129_0	4	c3380_f2p1_495_28315,c18643_f1p0_384_12828,c10581_f1p0_540_7439,c15742_f1p1_542_58358		1017_0	5	c5403_f1p0_1947_35858,c20076_f1p0_1167_59533,c12875_f1p0_1976_29738,c38607_f1p0_2096_49147,c11449_f1p0_1615_7154		10110_0	4	sogi_0021696,sogi_0015898,sogi_0038419,sogi_0040893		10137_0	3	c4014f2p11263,c36354f1p01142,c27284f1p11080
	1138_0	2	c11650_f1p0_1891_29138,c6572_f1p0_1719_26654		10130_0	3	c8655_f1p0_1012_55930,c22191_f1p0_532_60346,c13307_f1p0_541_9243		10171_0	8	c14669_f1p1_1007_57985,c8816_f1p0_1153_19915,c33728_f2p2_906_46237,c45428_f1p2_858_52947,c32089_f1p2_960_45735,c3163_f1p1_963_2544,c24503_f1p1_998_25161,c4137_f1p2_520_3168		1011_0	2	sogi_0010394,sogi_0008193		10138_0	11	c76117f1p31017,c72848f1p21119,c21790f1p01089,c6319f1p01136,c47924f1p0716,c12645f1p1666,c38764f4p31150,c76480f1p21111,c63085f2p0897,c1456f9p41020,c42271f1p01009
	1139_0	8	c10154_f1p1_1891_37897,c6665_f1p0_1796_16493,c15645_f1p0_1708_9758,c9328_f1p0_1758_37529,c3130_f1p0_1703_15226,c13419_f1p1_1851_30005,c23456_f1p0_1572_14234,c20530_f1p0_1795_32599		1013_0	4	c4055_f1p0_1430_3109,c15332_f1p0_1689_10562,c3146_f1p0_1336_2533,c28282_f2p0_1814_43448		10172_0	4	c7156_f4p0_998_30594,c12231_f1p0_972_21020,c21620_f1p0_852_14698,c9942_f1p0_942_17643		10111_1	2	sogi_0101882,sogi_0018997		10139_0	4	c83841f1p0587,c94292f1p0635,c61033f1p0521,c72260f1p0635
	1140_0	13	c24716_f2p2_1863_14928,c5750_f1p0_1963_26229,c8815_f1p0_1423_27749,c16025_f1p2_1890_9995,c23766_f3p2_1828_14404,c16925_f1p1_1436_19827,c6275_f1p0_1672_26494,c5904_f1p1_1870_3874,c1444_f6p1_1826_915,c19513_f1p0_871_32169,c18083_f1p0_1212_11192,c9234_f4p0_1816_27955,c1277_f6p0_1843_23546		10131_0	2	c2915_f1p0_877_28028,c13682_f1p0_541_34667		10173_0	3	c38728_f1p0_1550_49220,c20034_f1p0_998_38581,c13201_f1p0_696_34381		10112_0	2	sogi_0019467,sogi_0010726		10139_1	7	c72051f1p01151,c17245f2p11072,c4045f1p01492,c86136f1p11107,c57546f1p1642,c513f4p11097,c74360f1p11148
	1141_0	14	c17582_f1p1_1682_20103,c9226_f1p2_1491_5842,c537_f9p0_1747_22943,c17331_f1p3_1890_10764,c16370_f2p0_1685_30640,c16999_f1p2_920_10573,c7775_f1p0_1256_4993,c1273_f2p0_1852_23542,c4936_f1p0_1483_35655,c13437_f1p0_3867_39285,c10584_f1p0_1775_6638,c16472_f2p0_1795_19634,c546_f12p3_1740_192,c3902_f1p0_645_2715		10132_0	6	c22411_f1p0_532_15198,c121_f5p0_502_25820,c10196_f1p0_463_32493,c17288_f1p0_629_58948,c15116_f2p0_541_35588,c3636_f2p0_497_2828		10174_0	3	c7142_f2p0_963_30582,c22506_f1p0_998_40037,c29738_f1p0_1263_44339		10113_0	2	sogi_0047235,sogi_0033727		10140_0	3	c95661f1p03310,c46390f2p3849,c23836f1p01183
	114_0	3	c11820_f1p0_3104_38600,c16707_f1p0_3199_30859,c9283_f1p0_3134_37512		10133_0	2	c19593_f1p0_541_38298,c21103_f1p0_706_14375		10175_0	2	c7131_f3p0_1085_30573,c22568_f1p0_998_60486		10113_1	1	sogi_0086660		10140_3	3	c107210f1p03325,c96685f1p03086,c27714f1p01772
	1142_0	3	c3854_f1p0_1889_2678,c4376_f1p0_1802_2981,c6890_f1p0_1822_36488		10134_0	2	c25000_f1p0_655_16840,c23228_f1p0_541_40484		10176_0	5	c1913_f1p0_852_27382,c43365_f1p0_1026_51876,c43193_f1p0_998_68107,c19739_f1p0_1192_20986,c22838_f1p0_1281_60593		10114_1	2	sogi_0010902,sogi_0001984		1014_0	2	c113513f1p14948,c104383f1p04656
	1143_0	7	c14504_f2p1_1889_9092,c22849_f1p0_1996_13884,c22326_f1p0_1754_22063,c8577_f1p0_1872_17167,c17544_f1p0_1749_20084,c16400_f1p0_1412_10228,c20415_f1p0_1853_12520		10135_0	2	c28151_f1p0_541_43370,c36294_f1p0_1120_65296		10177_0	7	c19133_f1p0_2417_31984,c22457_f1p0_1926_13667,c6487_f1p0_2409_26609,c13444_f1p1_998_30016,c2833_f1p0_2277_27975,c7303_f1p0_2029_26994,c37330_f1p0_990_48418		10114_3	1	sogi_0107335		10141_0	3	c23280f1p01152,c11577f1p01008,c94036f1p02858
	1144_0	2	c14143_f1p0_1889_30357,c7429_f3p2_1788_4788		10136_0	2	c4529_f1p0_864_3436,c15072_f1p0_540_10392		10178_0	8	c1007_f2p0_986_26598,c8939_f1p0_947_6367,c21974_f1p0_1157_13397,c248_f4p0_1049_220,c17001_f1p0_1111_11670,c37532_f1p2_1200_65796,c27484_f1p2_917_42987,c21261_f1p0_996_32944		10115_0	1	sogi_0105860		10142_0	11	c28735f1p0707,c123475f10p5961,c81946f1p0780,c38094f4p2896,c10512f3p51148,c123031f8p31019,c13869f5p1941,c53381f1p0949,c18476f1p0866,c67499f1p11047,c22195f2p1959
	1145_0	2	c20438_f1p0_1913_12531,c11366_f1p0_1888_28984		10137_0	2	c25872_f1p0_540_17386,c7881_f1p0_1188_55663		10178_1	10	c26160_f1p1_918_17565,c5402_f2p0_836_29508,c745_f2p0_994_658,c2613_f1p2_917_24594,c242_f6p1_947_25927,c8640_f4p1_1004_31506,c1256_f4p2_953_755,c16639_f1p2_902_10370,c15774_f2p1_928_10862,c12865_f2p0_997_8945		10115_1	3	sogi_0074287,sogi_0029083,sogi_0102078		10143_0	2	c96491f1p01090,c20899f1p01145
	1146_0	14	c13152_f1p3_1822_8200,c5947_f1p0_1817_26333,c15590_f1p1_1855_9726,c10350_f1p0_669_6503,c8653_f1p0_1296_37240,c5205_f1p0_2068_35767,c11723_f1p0_635_7320,c17949_f1p0_1821_31431,c16666_f1p0_1355_39720,c16852_f1p0_1697_10487,c451_f15p0_1887_22884,c6403_f1p0_1051_16391,c24300_f15p5_1883_14651,c17416_f1p0_1055_31185		10138_0	4	c9987_f1p0_496_7043,c12166_f2p0_540_33711,c5992_f1p0_529_4418,c16382_f1p0_452_36368		10179_0	4	c15513_f1p0_1715_19280,c37123_f1p0_1713_65632,c11566_f1p0_1413_29093,c13656_f1p0_1724_9475		10116_0	2	sogi_0076150,sogi_0032417		10144_0	2	c18410f1p01148,c83342f1p03419
	1147_0	3	c7280_f1p0_1844_4693,c13843_f1p0_1689_30225,c5873_f1p0_1887_26296		10139_0	2	c21189_f1p0_875_14426,c17152_f1p0_540_36823		10179_3	3	c9901_f2p0_3400_28267,c21261_f1p1_997_14475,c44207_f1p1_1146_52332		10117_0	2	sogi_0020189,sogi_0019218		10145_0	3	c54342f2p01147,c62423f1p0582,c5555f7p01220
	1148_0	3	c5054_f1p0_1752_3371,c21124_f1p0_1886_21566,c21293_f1p0_1715_41790		10140_0	2	c4480_f1p0_526_3399,c444_f2p0_539_395		10180_0	5	c18503_f1p0_997_22976,c23936_f1p0_1798_40903,c771_f2p0_1012_681,c17975_f1p0_896_31444,c853_f2p0_1097_26459		10117_1	1	sogi_0028652		10146_0	4	c62955f1p01148,c96218f1p01855,c22578f1p0896,c14751f1p01101
	1149_0	11	c5159_f1p0_1835_3431,c17807_f1p3_1886_31366,c11504_f3p3_1793_29063,c10661_f2p3_1717_28635,c17914_f1p2_1762_11096,c18567_f1p0_1942_20496,c16244_f1p2_1634_10132,c4515_f1p0_1717_3063,c11155_f4p1_1763_6971,c7984_f1p1_1872_5110,c23480_f1p2_1036_14246		1014_0	7	c10760_f1p0_1689_20544,c19396_f1p0_1646_38180,c17547_f2p0_1659_12069,c30002_f1p1_1272_44490,c23501_f1p0_1140_60833,c39438_f1p0_1761_66561,c1709_f2p0_1681_27236		10182_0	2	c18662_f2p0_997_37730,c4625_f1p0_889_3499		10119_0	4	sogi_0016202,sogi_0023953,sogi_0017714,sogi_0076950		10147_0	8	c15360f1p0361,c66399f2p81096,c88309f1p01160,c66f68p91186,c120259f1p01242,c82181f1p61144,c76382f1p11241,c98678f1p0631
	1151_0	25	c12471_f1p1_1806_29522,c18668_f1p3_1626_11528,c606_f6p5_1829_230,c849_f5p2_1806_23184,c1488_f2p1_1700_954,c10818_f1p0_1108_28703,c10115_f1p0_1542_28370,c18448_f1p0_1886_40511,c12852_f2p1_1787_8013,c20271_f1p0_1583_12435,c10318_f1p0_1544_6482,c13078_f3p1_1805_8159,c22359_f1p0_1441_13614,c17704_f1p0_911_31320,c20679_f1p0_1657_32659,c2470_f1p2_1848_24515,c8319_f6p4_1832_5299,c7269_f1p1_1703_4685,c16…		1014_1	6	c4718_f1p0_779_3560,c22621_f1p0_868_15339,c4199_f1p0_771_28802,c43284_f1p0_720_51828,c10145_f1p0_640_56436,c15251_f2p0_696_35676		10184_0	2	c19112_f1p0_997_40786,c8903_f2p0_982_31677		10120_1	2	sogi_0106008,sogi_0007478		10149_0	15	c594f5p41147,c22823f3p41055,c74445f1p01152,c16301f1p01174,c42879f1p21015,c18220f1p0720,c29756f1p01131,c561f13p41108,c1618f8p2971,c31281f1p0796,c56640f1p01244,c85578f1p31306,c83922f1p0998,c9426f2p21169,c5795f1p01092
	115_0	4	c2149_f2p1_3182_24310,c5227_f1p1_3199_35779,c9858_f1p1_3300_37772,c14906_f1p0_1563_9319		10141_0	4	c26429_f1p0_684_42357,c28142_f1p0_545_43362,c14820_f1p0_693_58048,c11573_f1p0_539_8114		10185_0	4	c15820_f1p0_996_10890,c23580_f1p1_1205_60869,c14009_f1p0_507_34900,c18229_f1p0_911_22877		1012_0	2	sogi_0015718,sogi_0012055		10150_0	7	c96481f1p12830,c82041f1p01084,c4565f4p31146,c11149f1p1838,c193f6p41142,c9570f1p51048,c55192f1p11169
	1152_0	5	c22451_f1p0_805_33469,c3585_f3p0_1885_2519,c8600_f2p0_1862_37218,c5897_f1p0_1196_26307,c11580_f1p0_1279_7228		10142_0	2	c20989_f1p0_538_39154,c7339_f1p0_901_30701		10186_0	5	c9183_f2p0_951_31868,c3169_f2p0_938_2547,c22992_f1p0_996_15568,c23796_f1p0_842_24897,c33885_f2p0_879_46373		10121_0	2	sogi_0037095,sogi_0031378		10151_0	3	c93553f1p02910,c85985f1p02850,c4255f1p01148
	1153_0	3	c17944_f1p0_1821_40286,c17957_f1p0_1885_11121,c22800_f1p0_1911_33618		10143_0	6	c18034_f5p0_1486_37165,c15678_f1p1_537_10803,c20861_f1p1_1336_14212,c30299_f2p0_860_44673,c7849_f1p1_678_5641,c32550_f1p1_932_64328		10187_0	4	c27058_f1p0_1018_42731,c15153_f1p0_477_9465,c40537_f1p0_586_50258,c15583_f1p0_996_22147		10121_1	1	sogi_0023948		10153_0	5	c13379f4p01145,c40604f2p01192,c40559f1p01456,c34311f3p01096,c29881f1p01121
	1154_0	2	c3126_f1p0_1845_34974,c13692_f1p0_1885_30154		10144_0	3	c22275_f1p0_537_24360,c7579_f1p0_903_19500,c8860_f1p0_880_19930		10187_1	1	c11778_f1p0_619_33475		10123_0	2	sogi_0023283,sogi_0075614		10154_0	2	c23943f1p11146,c79426f2p11098
	1156_0	3	c2408_f2p0_1923_24482,c16831_f1p0_1798_39796,c1762_f2p1_1884_1186		10145_0	2	c23812_f1p1_537_40829,c5701_f1p0_579_4227		10187_3	2	c22372_f1p0_1210_33440,c10202_f1p0_952_37923		10123_1	1	sogi_0040140		10155_0	2	c40116f1p02279,c34807f1p01146
	1157_0	7	c23454_f1p0_1845_22528,c577_f7p1_1847_214,c2212_f3p1_1823_24368,c21543_f1p1_1790_33060,c13418_f3p0_1884_8361,c11384_f1p1_1046_18155,c18093_f1p1_1721_11198		10146_0	3	c26702_f1p0_537_62083,c11458_f1p0_536_20757,c39469_f1p0_1861_66577		10188_0	2	c8942_f1p0_1473_6368,c8549_f1p0_996_31451		10124_1	3	sogi_0017971,sogi_0023637,sogi_0101631		10156_0	11	c68232f1p01287,c44317f1p11097,c48777f1p11394,c63179f1p01423,c32923f2p01042,c92279f1p01077,c35217f6p11147,c77802f1p01170,c57287f1p01396,c39910f1p01000,c6052f1p01134
	1158_0	3	c6008_f1p0_2015_16250,c21313_f1p0_1883_13018,c3629_f1p0_2085_25109		10147_0	2	c777_f4p0_536_686,c8950_f1p0_495_6373		10189_0	5	c12552_f1p0_996_33963,c11206_f1p0_3334_38351,c23903_f1p1_832_16155,c6906_f1p0_3471_36496,c25262_f1p0_1584_41691		10125_0	2	sogi_0084775,sogi_0029867		10157_0	6	c77076f2p8694,c58802f25p8875,c73942f1p0826,c81858f1p6798,c95766f1p1503,c75392f1p0799
	1159_0	4	c22345_f1p0_1800_33424,c16848_f1p1_1883_39804,c2402_f2p0_1889_1779,c21948_f1p0_1169_21899		10148_0	2	c1429_f3p0_536_1300,c16729_f1p0_541_36578		10190_0	10	c1578_f3p1_861_27115,c16130_f1p0_564_10057,c44519_f3p1_909_52504,c325_f3p0_917_287,c24467_f1p0_963_25148,c9160_f1p0_905_37459,c2785_f1p0_952_27943,c25396_f1p1_996_41765,c2696_f2p0_1000_1998,c4864_f1p0_1023_25792		10127_0	2	sogi_0021006,sogi_0014751		10157_3	3	c39374f1p01147,c56565f1p0982,c12097f1p0496
	1160_0	9	c4437_f1p2_1770_25567,c3696_f1p0_1800_2590,c21124_f1p2_1882_32884,c12541_f1p0_1721_29559,c7060_f1p1_1884_26879,c3266_f1p0_1654_24909,c6976_f1p0_1859_4513,c2915_f1p0_1885_34892,c3757_f1p0_1871_25191		10149_0	2	c7903_f1p0_1146_5682,c7784_f1p0_536_5597		1019_0	3	c6880_f1p0_2084_5002,c20527_f1p0_2096_41453,c11303_f1p1_1806_33180		10127_1	2	sogi_0100476,sogi_0007690		10158_0	4	c53723f2p01142,c63565f1p01399,c71839f1p01324,c18907f2p01075
	1161_0	3	c16444_f2p0_1881_30707,c4496_f2p0_1744_25601,c6325_f1p0_1812_16358		10150_0	2	c14290_f1p0_536_9892,c6751_f1p1_1747_4918		10191_0	3	c28129_f1p1_996_43352,c6787_f1p0_933_4389,c20873_f1p1_928_39089		10127_2	1	sogi_0021198		10161_0	2	c3575f1p11146,c69577f1p11118
	1162_0	6	c13137_f1p0_1817_29857,c21497_f1p0_1116_13120,c10477_f2p0_1653_17846,c9321_f2p0_1887_28000,c6926_f1p1_1880_4477,c14024_f3p0_1853_8667		1015_0	4	c8106_f1p0_4828_55740,c20302_f1p0_1468_23636,c36539_f1p0_2178_47948,c20782_f1p0_1689_39036		10192_0	2	c9578_f1p2_1332_32130,c35946_f1p0_996_65167		10128_0	2	sogi_0003633,sogi_0005733		10161_1	1	c22960f1p0621
	1163_0	2	c1143_f2p0_1880_23437,c9150_f1p0_1897_27913		10151_0	2	c20342_f1p0_536_13886,c20562_f1p0_1298_59706		10194_0	2	c11852_f1p0_996_29227,c37881_f1p0_923_48737		10129_1	2	sogi_0106055,sogi_0004883		10162_0	4	c5630f2p21144,c13504f1p0974,c76989f1p01152,c8966f1p11041
	1164_0	4	c3743_f1p0_1880_25181,c975_f4p1_1938_514,c12528_f1p0_1838_29549,c8717_f2p1_1751_5532		10152_0	3	c1062_f5p3_536_26647,c839_f3p0_595_745,c1983_f1p0_723_1788		10195_0	5	c6427_f1p0_1178_4184,c44984_f1p0_917_52775,c23477_f1p0_988_14244,c19256_f1p0_864_40846,c21951_f1p0_923_13385		10129_3	1	sogi_0018083		10163_0	2	c35314f1p12193,c14205f1p11146
	1166_0	5	c22637_f1p1_1067_13758,c6705_f3p0_1828_4345,c6295_f1p0_1796_36237,c1493_f2p0_1826_23736,c18256_f1p0_1880_31577		10153_0	2	c12776_f2p0_520_8886,c10919_f1p0_536_32943		10195_3	1	c4851_f1p0_996_35624		10130_0	2	sogi_0023541,sogi_0082837		10165_0	5	c43348f1p41429,c10365f1p3546,c72f17p41098,c22915f1p41143,c76624f1p01027
	1167_0	3	c14871_f1p0_1878_9300,c18327_f1p0_1683_31610,c3797_f1p0_1808_2645		10154_0	2	c13128_f1p0_536_34335,c25855_f1p0_828_25656		10196_0	2	c1546_f2p0_995_1410,c18506_f1p0_976_20474		1013_0	2	sogi_0062739,sogi_0014251		10166_0	3	c26105f4p41145,c7929f1p41054,c1085f4p31074
	1168_0	5	c13987_f3p0_1663_8637,c1879_f2p0_1582_24059,c7289_f1p0_1647_36671,c16583_f1p0_1641_10333,c15488_f1p0_1878_9668		10155_0	2	c13843_f1p1_536_34779,c28606_f1p1_821_62823		10197_0	2	c12089_f1p0_995_8459,c15249_f1p0_2847_58187		10131_0	1	sogi_0062669		10167_0	3	c30068f1p01143,c65949f1p01524,c34582f1p0645
	1169_0	2	c16307_f1p0_1878_10170,c7693_f1p0_1909_36839		10156_0	8	c5321_f1p0_499_3962,c5219_f3p4_501_29394,c15640_f2p4_536_35924,c7231_f2p0_434_30639,c5390_f1p0_514_4015,c36229_f1p2_585_47786,c7195_f1p2_511_30617,c26946_f1p3_476_42665		10199_0	6	c30604_f1p1_909_44873,c522_f4p1_995_26173,c22655_f1p1_1273_40133,c6860_f1p0_905_4991,c26060_f1p0_959_25710,c1334_f5p0_990_1209		10131_2	4	sogi_0005866,sogi_0022288,sogi_0030870,sogi_0038955		10168_0	2	c89000f1p11320,c41866f1p11142
	1170_0	3	c22933_f1p0_2046_22316,c12135_f1p0_1681_7575,c16425_f1p0_1878_10244		10157_0	2	c36117_f1p0_536_47717,c42915_f1p0_692_51616		10200_0	10	c6544_f1p0_693_4773,c16051_f1p0_823_10009,c7607_f2p0_907_30857,c5378_f1p0_995_29488,c7439_f1p1_861_27060,c25550_f1p0_655_41848,c27574_f1p0_862_43047,c14713_f1p0_832_21867,c6127_f3p0_823_29946,c4941_f2p0_907_3706		10132_0	2	sogi_0004931,sogi_0011766		10169_0	11	c87079f1p0765,c13596f1p11062,c34688f5p11085,c50947f1p0936,c56194f2p11025,c98864f1p1898,c95873f1p01111,c88321f1p1931,c63338f1p0394,c98119f1p01246,c22583f1p0908
	1171_0	3	c14339_f1p0_1878_30402,c9128_f1p0_2322_5784,c1306_f2p0_1846_23570		10158_0	2	c7524_f1p0_620_5434,c35806_f1p0_536_65110		1020_0	12	c25402_f1p0_2095_61571,c9158_f1p0_652_31852,c10046_f1p0_827_20334,c6999_f1p1_1516_30492,c7213_f1p0_1867_4650,c7207_f1p0_1951_26947,c18240_f1p1_1904_40412,c35179_f1p0_2005_64848,c4767_f1p1_1110_29131,c8455_f1p0_2075_31392,c20493_f1p0_791_38857,c9647_f1p0_903_6838		10132_1	2	sogi_0021566,sogi_0075017		10169_8	2	c71374f3p01402,c2936f2p01267
	117_0	2	c19584_f1p0_3089_40989,c19111_f1p0_3196_40785		10159_0	2	c2698_f1p0_535_2251,c3059_f1p0_549_28115		1020_9	2	c15275_f2p0_913_10524,c31470_f1p3_834_45380		10133_0	4	sogi_0063509,sogi_0041361,sogi_0004489,sogi_0086033		10169_2	3	c50351f1p01457,c78078f1p01499,c11916f5p01465
	1172_0	3	c8304_f1p0_1876_5292,c8728_f1p0_1622_27707,c19123_f1p0_1689_11788		10160_0	2	c40329_f1p0_519_50131,c1493_f2p0_535_27043		10203_0	6	c24037_f1p0_985_24984,c36644_f1p0_494_65451,c19574_f1p0_906_38286,c10137_f1p0_995_28384,c9830_f1p0_1227_6952,c3095_f2p0_1057_2229		10134_0	2	sogi_0034534,sogi_0071287		10169_4	3	c66130f1p01266,c13723f1p01109,c50989f1p01159
	1173_0	4	c19807_f1p0_1850_41090,c16905_f1p0_1804_19817,c19243_f1p0_1876_11853,c8181_f1p0_1786_17025		10161_0	2	c10438_f1p0_535_32643,c31670_f1p1_1880_63979		10204_0	2	c14406_f1p1_1014_35151,c12539_f1p0_995_29557		10134_1	4	sogi_0028874,sogi_0000054,sogi_0028552,sogi_0023623		10169_5	2	c54565f1p01148,c82717f2p0961
	1174_0	2	c13570_f1p0_1876_30088,c17295_f1p1_1670_31130		10162_0	3	c24082_f1p1_953_40998,c15645_f1p1_534_10777,c13245_f2p1_511_34408		10205_0	3	c22469_f1p0_995_33477,c7222_f1p1_966_5228,c21953_f1p0_467_39707		10134_3	1	sogi_0039780		10170_0	15	c77422f1p11131,c116270f2p11146,c98079f1p21425,c47887f1p0795,c26890f2p11281,c99523f7p21136,c122721f4p21134,c14874f4p41186,c26125f2p01011,c24547f1p0815,c28417f1p31022,c66512f1p01181,c78527f1p11287,c56677f1p0820,c66743f1p01358
	1175_0	3	c8069_f2p0_1970_5155,c1978_f2p0_1844_1388,c17320_f1p0_1876_31144		10163_0	2	c35941_f1p0_538_47608,c22265_f1p0_534_15100		10206_0	17	c12922_f1p1_995_39059,c10747_f1p0_984_38159,c6662_f1p0_997_4852,c1258_f4p0_1070_757,c1516_f7p0_975_975,c1520_f2p0_1058_1387,c36961_f1p0_984_48200,c10124_f3p0_981_6377,c22191_f1p0_1049_15054,c4889_f1p1_1039_35636,c9019_f1p0_1055_31756,c8514_f1p0_981_5406,c9101_f1p2_974_27884,c12208_f1p0_1168_7620,c13780_f1p2_831_30197,c1325_f2p0_979_26888,c13603_f1p0_985_8443		10135_1	2	sogi_0035027,sogi_0102434		10171_0	5	c65607f1p11262,c38519f2p01405,c39267f2p01552,c48896f1p01397,c40871f1p01145
	1176_0	2	c7339_f1p0_1847_36690,c10172_f1p0_1875_6400		10164_0	3	c25397_f1p0_606_17084,c5322_f2p0_569_3963,c11539_f1p0_533_8093		10209_0	2	c21510_f1p0_936_39456,c19261_f1p0_994_13245		10135_3	1	sogi_0083041		10173_0	3	c6320f1p0990,c30635f2p01271,c14410f3p01145
	1177_0	4	c21925_f1p0_1226_13365,c12347_f1p0_813_7700,c14239_f2p0_1875_8860,c16984_f1p0_1730_10562		10165_0	5	c39195_f1p1_809_49488,c20367_f1p0_533_13904,c12092_f1p1_1269_33665,c1784_f2p0_1219_1633,c30940_f1p1_1267_45055		102_0	3	c11780_f2p2_3135_29192,c24873_f1p1_3022_33863,c21314_f1p1_2834_32964		10136_0	2	sogi_0009664,sogi_0007952		10174_0	6	c85060f1p11033,c27538f1p11200,c54762f2p1995,c45527f2p11125,c41316f1p0940,c18076f3p11142
	1178_0	3	c544_f5p2_1875_22947,c3700_f5p1_1852_25152,c808_f6p2_1839_378		10166_0	2	c8864_f1p1_1277_31646,c26025_f2p0_533_42126		1021_0	2	c5899_f2p0_1967_3869,c16341_f2p0_2095_30615		10138_0	1	sogi_0038977		10175_0	3	c21369f5p21145,c33404f1p21155,c21358f1p01100
	1180_0	2	c22304_f1p0_1931_13581,c11749_f1p0_1875_38567		10166_2	9	c1620_f6p2_739_27152,c30207_f1p0_496_63431,c6754_f1p2_789_30347,c27686_f1p3_613_43117,c1079_f4p3_650_26663,c526_f5p2_716_472,c32868_f3p2_700_46120,c1164_f2p3_783_1044,c323_f3p2_654_285		10211_0	2	c5191_f1p0_994_29379,c9047_f2p0_1039_31775		10138_1	2	sogi_0024393,sogi_0081537		10176_0	5	c36053f3p11144,c44694f1p01095,c31539f2p11080,c3564f1p01286,c63836f1p01156
	1181_0	2	c7468_f1p0_2112_4806,c7392_f1p0_1874_16742		10167_0	2	c7948_f1p0_532_5718,c8618_f1p0_1274_6159		10212_0	4	c24227_f1p0_934_16358,c16231_f1p1_994_36277,c12651_f1p0_966_7886,c4610_f1p0_1058_3110		10140_0	2	sogi_0028088,sogi_0035258		10177_0	5	c9302f1p0733,c98116f1p11788,c91030f3p11897,c48621f1p01328,c78520f1p11758
	118_0	4	c10920_f1p1_3090_38229,c9996_f1p0_3161_37832,c5137_f1p0_3152_35741,c5935_f1p0_3195_36082		10168_0	1	c3943_f1p0_3518_54210		10213_0	12	c448_f1p4_912_26108,c10282_f1p0_807_20406,c21811_f1p0_794_13303,c37302_f4p5_794_48402,c9256_f1p0_772_6575,c20719_f2p0_855_14127,c4591_f1p0_504_3478,c32051_f1p3_716_45714,c17651_f2p0_809_12165,c35275_f1p4_725_47236,c18672_f4p5_994_37739,c865_f2p5_823_26471		1014_0	2	sogi_0041466,sogi_0014456		10177_1	4	c43380f1p01066,c37073f1p01144,c20696f1p0624,c8763f1p01098
	1182_0	2	c13028_f1p0_2010_39109,c13010_f1p0_1874_29797		10168_1	2	c11527_f1p0_532_8084,c4594_f1p0_2457_54458		10214_0	6	c17991_f1p0_793_31451,c10348_f1p1_734_6502,c38434_f1p0_891_49042,c12203_f1p0_914_21011,c23388_f1p0_994_40586,c13348_f1p0_891_9269		10141_0	3	sogi_0038442,sogi_0000080,sogi_0001728		10177_7	2	c11778f1p2385,c81278f1p2514
	1183_0	2	c6689_f1p0_1874_36394,c7396_f2p0_1899_4765		10169_0	4	c3392_f1p0_1519_2691,c21079_f1p0_532_14358,c15616_f1p1_2134_58308,c22974_f1p1_2159_40328		10216_0	2	c40100_f1p0_949_66838,c16712_f1p0_994_58719		10141_1	5	sogi_0082529,sogi_0045300,sogi_0049309,sogi_0000906,sogi_0000009		10178_0	5	c19211f1p0713,c64274f1p01192,c49907f1p01144,c14280f3p2807,c31671f1p2834
	1184_0	12	c1467_f3p1_1818_937,c13657_f1p1_1829_18842,c17045_f1p1_1927_31008,c1888_f2p1_1821_24066,c942_f7p3_1857_486,c8260_f1p0_1760_5271,c22542_f1p0_1829_13711,c927_f4p1_1859_23246,c14343_f1p0_1874_39610,c19083_f1p1_1922_11766,c6938_f1p0_1102_4486,c1392_f1p2_1790_23644		10170_0	3	c22014_f1p0_532_14945,c25438_f1p1_661_41788,c11402_f1p1_476_33243		10217_0	8	c4161_f1p0_961_28780,c25115_f1p0_1111_16913,c1734_f2p0_968_1584,c3628_f1p0_1109_2823,c5862_f1p0_1118_54944,c2478_f2p0_994_1844,c21833_f1p0_985_39638,c9072_f1p0_684_6456		10141_4	1	sogi_0112378		10180_0	2	c63141f1p11144,c69973f1p11247
	1185_0	3	c2110_f3p0_1782_24273,c18860_f1p0_1540_31855,c16468_f1p0_1873_19633		1017_0	6	c26993_f1p1_1684_42690,c6042_f2p0_1649_29899,c720_f2p1_1649_26339,c1241_f2p1_1688_1117,c44476_f1p0_1624_52482,c34070_f2p0_1539_46543		10219_0	17	c2251_f2p0_957_1641,c8428_f1p1_798_31371,c1290_f2p0_876_1165,c8684_f1p0_1004_27682,c3704_f2p0_813_2873,c2037_f2p0_908_1444,c12365_f1p0_738_18495,c29112_f1p1_896_43965,c20823_f2p1_781_39059,c22013_f1p0_780_14944,c11613_f1p0_584_8138,c11140_f1p0_993_7829,c9700_f2p0_841_6112,c5462_f1p0_915_26085,c37290_f1p1_961_48396,c5398_f2p0_739_4021,c482_f4p0_971_430		10141_5	1	sogi_0092008		1018_0	5	c116175f1p14586,c114510f1p14435,c111606f1p04534,c106949f1p04989,c103063f3p14639
	1186_0	3	c13873_f1p0_1873_30237,c13783_f1p0_1243_30198,c9849_f1p0_1848_6205		10171_0	2	c41582_f1p0_1330_50849,c12961_f1p0_532_34232		10220_0	7	c30167_f1p0_934_44587,c3626_f1p1_915_28464,c22095_f1p0_993_14993,c24769_f1p0_734_25261,c19030_f1p0_911_31941,c41901_f1p0_988_67571,c7234_f1p0_944_5238		10141_7	1	sogi_0060587		10181_0	6	c79573f2p01104,c43570f4p01143,c6407f1p0540,c36390f1p0831,c22599f1p01122,c68044f2p01145
	1187_0	2	c7434_f1p0_1970_27058,c2679_f1p1_1873_34781		10172_0	2	c24619_f1p2_1050_41310,c15355_f1p3_532_35744		10221_0	3	c19306_f1p0_993_23236,c28761_f1p0_907_43758,c31851_f2p0_997_45598		10142_0	2	sogi_0035155,sogi_0033409		10182_0	3	c83180f1p11145,c96569f1p11368,c15946f1p0779
	1188_0	9	c11015_f1p1_1765_28807,c11210_f1p1_1598_28901,c10084_f1p1_1872_28358,c10871_f1p0_1667_28732,c7361_f1p0_1702_4745,c20182_f1p1_1733_32460,c22982_f1p0_1378_22330,c6083_f1p0_1682_3983,c2097_f2p0_1751_1499		10173_0	2	c25554_f1p0_724_25550,c20326_f1p0_532_38752		10222_0	2	c1254_f3p0_993_26818,c8956_f1p0_1062_31716		10142_2	1	sogi_0068019		10183_0	2	c74309f1p01136,c88137f1p01631
	1189_0	7	c14141_f2p0_1872_30355,c12632_f2p1_1739_7877,c1516_f2p0_1531_23756,c22882_f1p0_1200_22295,c22188_f1p0_1924_42214,c2817_f1p0_1763_24683,c3220_f1p1_1593_2307		10175_0	2	c13137_f1p0_531_9132,c39867_f1p0_635_49868		10223_0	3	c2397_f1p0_993_27686,c6480_f1p0_1019_4734,c43268_f1p0_885_51816		10143_0	2	sogi_0018425,sogi_0021113		10184_0	3	c47671f1p0380,c64227f1p01064,c2855f1p01144
	1190_0	3	c3512_f1p0_1769_25043,c8056_f1p0_1784_27377,c22368_f1p0_1872_33437		10176_0	2	c18594_f2p0_531_37667,c21916_f1p0_606_14879		10224_0	4	c9699_f2p0_3239_37713,c35036_f1p0_587_47100,c12378_f1p0_524_8644,c43614_f1p0_993_52002		10146_0	1	sogi_0040063		10185_0	6	c67902f1p01032,c23226f3p11134,c45790f1p11037,c64307f1p11045,c21212f7p11143,c2476f1p01044
	119_0	2	c7916_f2p0_3482_27303,c22711_f1p0_3193_42448		10177_0	2	c24456_f1p0_531_41212,c35482_f1p0_703_64975		10225_0	8	c26781_f1p2_972_42565,c13879_f4p1_982_8543,c12646_f2p0_909_29610,c53_f6p1_943_45,c38091_f1p0_993_66027,c17640_f2p3_932_37014,c62_f8p3_965_25771,c16038_f1p0_682_10004		10146_1	3	sogi_0081615,sogi_0084230,sogi_0008210		10186_0	4	c68349f1p01094,c73289f1p01114,c25909f1p01142,c88543f1p01062
	1192_0	4	c12559_f1p0_1818_7835,c3428_f1p0_1066_24996,c16382_f1p1_1870_10222,c4511_f2p0_1847_25610		10178_0	6	c3308_f1p0_756_18097,c1299_f3p0_520_1174,c8771_f1p0_553_6256,c4240_f1p0_478_18428,c34146_f2p0_546_64418,c27142_f1p1_531_42783		10227_0	2	c17335_f1p0_816_36936,c16804_f1p1_992_11546		10146_3	1	sogi_0080151		10187_0	8	c6048f1p01403,c9528f5p31165,c89198f5p31215,c29058f1p31020,c89485f1p31312,c36142f1p01144,c37080f1p01133,c1961f2p31329
	1193_0	3	c15092_f1p0_1870_19120,c5215_f1p0_1729_3467,c9757_f2p0_1792_28189		10179_1	3	c13196_f1p0_530_9170,c1448_f2p0_1440_27001,c22672_f1p0_980_40146		10228_0	3	c23074_f1p1_1228_40394,c20962_f1p0_992_14278,c19757_f1p1_856_12142		10148_0	2	sogi_0066818,sogi_0106239		10189_0	35	c62748f7p7881,c123048f9p151025,c115497f15p14941,c91929f1p31138,c96395f1p31007,c65085f1p31075,c75993f1p1954,c94644f1p0978,c86181f1p0988,c110923f1p0988,c60814f2p31035,c69235f1p01260,c77452f1p21080,c95140f1p1959,c64649f1p01191,c69496f2p2957,c98632f1p0731,c75124f1p01050,c60143f7p4841,c22661f1p1474,c75231f1p41000,c123417f13p12976,c63877f1p01069,c82691f1p0966,c116518f30p19988,c85488f1p3890,c59837f5p610…
	1194_0	5	c17476_f1p1_1870_31216,c13844_f1p1_1679_30226,c10559_f1p0_1606_28588,c13410_f1p1_812_30002,c9535_f1p0_1858_6013		10180_0	2	c17379_f3p1_530_11915,c32678_f1p0_502_64376		10229_0	2	c13023_f1p1_992_34273,c39651_f1p1_2013_49748		10148_1	2	sogi_0031036,sogi_0010384		10190_0	7	c98097f1p21273,c15292f1p0840,c61798f1p1517,c65158f7p21101,c75886f1p11135,c74756f1p11085,c43689f4p21103
	1195_0	3	c10756_f3p0_1869_6735,c1628_f2p0_1813_1067,c11832_f1p0_1259_7390		1018_0	4	c26843_f1p1_1552_42610,c14100_f1p2_1602_9762,c25774_f1p2_1688_41986,c14738_f1p1_1627_35349		10230_0	2	c29995_f1p1_992_44487,c6985_f1p0_899_26852		10150_0	2	sogi_0038768,sogi_0021801		1019_0	2	c107408f1p04701,c107282f1p04775
	1196_0	2	c11504_f1p0_1869_7188,c8604_f1p0_2640_27639		10181_0	2	c41094_f1p0_520_50577,c25417_f1p0_530_17095		1023_0	15	c22646_f1p0_970_40125,c6893_f1p0_2209_36490,c17326_f1p0_2086_40015,c12196_f1p1_1318_7614,c19885_f1p1_1077_12221,c12573_f1p0_2011_29572,c2342_f1p0_1332_53644,c7128_f1p0_2052_4595,c19057_f1p0_2096_20701,c20080_f1p0_2064_32414,c9384_f2p0_2084_28026,c10508_f1p0_2049_17855,c4271_f1p0_2135_15630,c11437_f5p1_2094_7148,c19264_f1p0_1028_23219		1015_0	3	sogi_0002845,sogi_0004356,sogi_0005019		10191_0	7	c57549f2p21152,c116944f14p21140,c11116f4p21056,c111344f10p21122,c85007f1p01182,c115752f2p21057,c25809f1p01240
	1198_0	6	c8391_f1p1_1847_5340,c6567_f1p1_1755_26652,c11584_f1p1_1719_18228,c16064_f1p1_1713_10016,c13154_f1p1_1869_29867,c3553_f1p1_1851_15373		10182_0	8	c1511_f2p1_497_27057,c13987_f1p1_464_9688,c29173_f1p1_572_44006,c1293_f3p1_644_26857,c4433_f1p0_567_54393,c16380_f1p1_548_22402,c13599_f1p1_530_34618,c5529_f1p1_577_4114		10232_0	3	c34971_f1p0_1027_47070,c16288_f1p0_992_58565,c6645_f1p0_1036_4842		10151_0	2	sogi_0001131,sogi_0020394		10192_0	2	c75684f1p02095,c44051f1p01141
	1199_0	5	c23455_f1p0_1748_14233,c1093_f6p1_1762_615,c11933_f1p0_933_29268,c2082_f4p1_1868_24247,c1136_f7p1_1765_23430		10183_0	8	c23601_f1p1_1142_15957,c730_f3p0_1132_645,c26097_f1p0_1150_25716,c19839_f1p0_530_38452,c29729_f1p0_1315_63237,c13131_f1p0_1125_34336,c16816_f1p0_1043_11551,c3341_f1p0_1163_28290		10233_0	3	c13173_f1p0_900_29878,c20631_f2p0_992_12635,c4448_f1p0_1006_25576		10152_0	2	sogi_0024158,sogi_0004813		10193_0	13	c84615f1p0993,c25257f1p0585,c74298f1p01583,c91098f3p11140,c63314f2p0980,c75077f1p01154,c100378f2p01011,c14856f1p0979,c76577f1p01249,c68340f2p01053,c14757f1p01402,c90916f5p01107,c58544f1p01174
	1_0	4	c16603_f1p0_3588_39692,c21037_f1p1_3481_41678,c2054_f2p2_3492_24221,c11340_f1p1_3399_28973		10184_0	2	c484_f2p0_528_432,c7438_f1p0_641_5381		10234_0	4	c2574_f1p0_992_15018,c12279_f3p0_933_7661,c11528_f1p0_981_20786,c7633_f1p0_964_27157		10154_0	2	sogi_0115128,sogi_0008992		10194_0	14	c29262f4p11090,c72359f1p11000,c116842f3p31134,c50336f1p11054,c66188f1p11147,c66603f1p1853,c121385f1p01848,c2187f4p21143,c91185f2p01823,c121230f2p01115,c20625f2p01206,c50295f1p01098,c68738f1p0455,c73279f2p21152
	1200_1	3	c2192_f2p1_1868_24350,c13885_f1p2_973_30239,c2248_f5p3_1837_1638		10185_0	6	c12016_f3p1_528_8406,c41336_f1p0_557_50711,c35775_f1p0_659_47517,c3034_f1p1_517_2468,c44030_f1p0_679_52232,c12999_f1p0_625_34259		10235_0	2	c11015_f1p0_991_7744,c27742_f1p0_1226_62488		10154_1	1	sogi_0031792		10195_0	12	c94515f1p0577,c59345f8p2973,c74578f1p03360,c86670f1p1904,c8330f2p21121,c122541f1p3976,c99698f1p01041,c46060f7p21023,c2844f4p21141,c36640f1p21091,c22913f1p0644,c55789f2p01006
	1201_0	3	c25831_f1p1_1792_33900,c1312_f2p1_1780_23575,c14042_f2p1_1868_30310		10186_0	5	c42856_f1p0_948_51586,c8481_f1p1_859_6070,c16280_f1p1_1020_11200,c16012_f1p0_528_11017,c41135_f1p0_1579_50600		10236_0	2	c11188_f1p0_991_33105,c8168_f1p0_1128_31207		10155_0	3	sogi_0027474,sogi_0020258,sogi_0012666		10196_0	2	c85553f1p01210,c2864f2p01142
	120_0	4	c4476_f1p2_3191_35473,c11414_f1p2_1459_29010,c13293_f1p2_2523_29944,c9206_f1p2_3128_27940		10187_0	6	c26700_f1p0_604_62082,c3289_f3p0_514_28251,c1952_f3p0_607_27409,c25494_f1p0_657_25524,c3326_f2p0_553_28279,c16045_f1p0_527_22298		10237_0	6	c10969_f1p1_915_56719,c16415_f1p0_973_10238,c12853_f1p1_991_34164,c9678_f2p1_1069_32177,c20135_f1p0_1019_12359,c20165_f1p0_1060_41264		10155_3	1	sogi_0057837		10197_0	3	c68509f1p12200,c21021f1p01143,c12993f1p1913
	1203_0	5	c4301_f1p0_1168_2936,c14235_f2p0_1867_8856,c19073_f1p0_1598_11758,c7122_f1p1_1616_26910,c3781_f1p0_1612_15460		10188_0	4	c11036_f2p0_465_7758,c1216_f4p0_527_26785,c787_f1p0_610_26396,c19116_f2p0_427_38016		10238_0	14	c25256_f2p2_1021_41685,c17392_f3p1_920_11927,c21039_f1p0_771_12866,c1197_f2p2_880_26767,c880_f8p0_919_23210,c20338_f1p1_1081_13882,c11538_f1p0_895_8092,c23651_f4p1_1006_14339,c9917_f1p0_875_6245,c2100_f1p1_885_27498,c1477_f2p0_1051_944,c11876_f1p0_991_29238,c2846_f1p0_1042_24700,c9846_f1p1_919_32283		10156_0	2	sogi_0033435,sogi_0030385		10198_0	6	c76419f1p21021,c80340f9p31100,c26441f1p01141,c34660f2p01042,c11526f1p0853,c9092f4p31204
	1204_0	5	c12193_f2p0_1818_7612,c5942_f1p0_1622_3896,c4063_f1p0_1867_25357,c22506_f1p0_1799_42354,c22948_f1p0_1747_13945		10189_0	2	c18882_f2p0_544_37877,c18429_f3p0_527_37519		10239_0	6	c6484_f1p0_830_4221,c2623_f2p0_990_2201,c27125_f1p1_1102_42770,c9796_f3p2_988_32252,c7786_f1p0_927_27230,c6112_f1p1_959_26410		10158_1	2	sogi_0006807,sogi_0114181		10200_0	10	c123662f4p21117,c15303f3p0989,c123206f5p21143,c53367f1p01093,c64851f1p11066,c20315f2p11029,c56089f1p01137,c41160f3p01101,c16171f3p01109,c1391f2p01074
	1205_0	2	c18866_f1p0_1910_31858,c11470_f1p1_1867_29041		10190_0	2	c5151_f1p1_535_3845,c20810_f1p0_527_39052		10240_0	13	c18441_f1p2_826_37531,c26131_f2p2_741_17543,c15826_f7p2_819_10895,c12306_f1p2_990_8598,c21137_f1p0_578_39239,c34895_f2p1_725_47030,c557_f1p1_778_499,c8000_f1p0_817_27344,c26135_f3p2_721_17547,c15754_f1p2_986_58365,c45556_f4p2_820_52975,c365_f2p1_820_26035,c46290_f4p2_803_53059		10159_0	2	sogi_0027457,sogi_0016123		1020_0	10	c5017f1p0569,c113953f1p04779,c116231f3p14402,c105788f1p04496,c114311f1p14397,c109753f1p14632,c110313f1p04660,c107427f1p04410,c111239f1p04513,c122271f1p04534
	1206_0	5	c17970_f1p0_1713_11133,c8111_f2p0_1867_5183,c3949_f1p0_1867_35277,c14164_f2p0_1833_8792,c17204_f1p0_1681_31087		1019_0	2	c1998_f2p1_1687_1793,c44115_f1p0_1692_68495		1024_0	2	c23214_f1p0_2138_14097,c22232_f1p1_2094_42232		10160_0	2	sogi_0032319,sogi_0024415		10201_0	2	c26798f1p11129,c86658f1p01495
	1207_0	2	c9768_f1p0_1965_28197,c22899_f1p0_1867_42542		10191_0	2	c34926_f1p2_527_64740,c43471_f1p2_754_51935		10241_0	2	c1794_f3p1_969_27312,c14331_f1p0_990_9913		10160_2	1	sogi_0117453		10202_0	4	c48190f2p11190,c13542f2p11132,c47800f1p11127,c45337f1p01140
	1208_0	3	c16869_f1p0_1866_10495,c1937_f2p2_1801_24114,c1763_f3p0_1843_1187		10193_0	2	c8135_f1p0_571_31185,c4513_f1p0_525_3427		10243_0	12	c554_f4p0_990_26203,c1103_f3p0_944_986,c11160_f1p0_927_56787,c6322_f1p0_917_26522,c13213_f1p0_960_9181,c45562_f2p1_870_52979,c11784_f3p1_941_7356,c16695_f1p0_552_11479,c26888_f7p0_965_42632,c42147_f1p1_507_51171,c6676_f1p0_930_4862,c18682_f2p0_934_11536		1016_0	3	sogi_0022599,sogi_0036187,sogi_0003431		10203_0	3	c4787f1p21141,c55792f1p31258,c26610f1p0382
	1209_0	3	c13416_f2p0_1866_30004,c19804_f1p0_1039_12171,c672_f5p0_1912_23037		10194_0	7	c25213_f1p0_550_41661,c12104_f1p0_820_8470,c11369_f1p0_525_7978,c38331_f1p0_491_48977,c12539_f1p0_414_8740,c24723_f2p0_485_41371,c16757_f1p0_485_11517		10243_10	2	c12155_f1p0_1116_38736,c19778_f1p1_1235_13549		1016_1	1	sogi_0099446		10204_0	3	c4792f3p21142,c67454f1p11069,c5513f1p1697
	1211_0	8	c2553_f3p0_1840_24564,c8689_f1p0_1680_37254,c2678_f1p0_1829_34780,c13037_f4p3_1840_8132,c10435_f1p4_1535_6547,c13390_f2p3_1846_8345,c10202_f1p1_1865_17737,c20342_f1p0_2085_32524		10195_0	3	c24641_f1p0_525_16610,c16869_f1p0_515_11581,c31665_f1p0_751_45493		10245_0	3	c5520_f1p0_985_26112,c24378_f1p0_938_61173,c14417_f3p0_990_35158		10161_2	2	sogi_0003922,sogi_0016937		10206_0	11	c66313f4p11094,c71623f2p01076,c84315f1p1972,c52114f1p0876,c74580f2p01142,c20513f1p11142,c17430f8p11067,c1839f10p01087,c26059f1p11071,c93080f1p11100,c94215f1p21134
	121_0	5	c959_f9p3_3104_23271,c9857_f1p4_3079_37771,c1492_f3p4_3190_23735,c7149_f1p0_1131_16665,c4998_f1p1_2362_25859		10196_0	2	c491_f5p2_532_439,c364_f10p1_525_26034		10246_0	5	c44295_f1p0_923_52384,c21135_f1p0_908_21571,c8235_f1p0_602_31249,c3686_f1p0_890_28500,c18065_f4p0_990_37190		10162_0	2	sogi_0031382,sogi_0031373		10207_0	2	c22232f1p01142,c64929f1p02603
	1212_0	4	c3412_f1p1_1756_24989,c8450_f1p1_1899_17122,c12614_f1p1_1864_7866,c2970_f1p0_1731_15169		10197_0	4	c12024_f1p0_525_33629,c26453_f1p0_565_42372,c1804_f2p0_571_1651,c17001_f2p0_612_36734		10247_0	2	c41061_f1p0_990_50555,c8798_f1p0_1955_37294		10162_1	1	sogi_0090424		10208_0	5	c41799f1p0853,c48228f1p0507,c86916f1p03618,c19814f1p01142,c21525f1p0935
	12_0	2	c12735_f1p1_3440_38984,c16996_f1p1_3315_39869		10198_0	2	c19977_f1p0_525_38547,c7957_f1p0_631_5723		10250_0	4	c14680_f1p0_958_35319,c5359_f1p0_967_26030,c18825_f1p0_923_23075,c22966_f1p0_990_13959		10163_0	3	sogi_0015492,sogi_0061077,sogi_0056579		10209_0	4	c36782f1p21140,c65650f1p1854,c49798f1p21083,c94968f2p11659
	1213_0	3	c15525_f1p0_1864_9687,c5965_f1p0_1794_36094,c11402_f1p0_1806_29004		10199_0	2	c35036_f1p0_587_47100,c12378_f1p0_524_8644		1025_0	12	c17715_f1p0_1837_31322,c2268_f1p1_1894_17738,c23038_f1p1_1720_60660,c19312_f1p0_1516_40877,c2858_f1p0_628_24707,c24641_f1p1_1642_61276,c15431_f2p3_1795_35794,c12125_f1p2_2093_33680,c18960_f1p0_971_37922,c18170_f1p1_1543_12525,c15186_f1p0_1853_9481,c5379_f1p2_1929_29489		10163_4	1	sogi_0080733		102_0	2	c121286f1p06252,c121174f1p06042
	1214_0	11	c6596_f1p0_1162_16465,c913_f4p1_1693_458,c17042_f1p0_803_31007,c2425_f2p1_1753_24491,c2444_f1p1_910_24500,c11795_f1p0_811_7365,c14037_f2p0_1783_8678,c15318_f1p0_1220_19211,c4048_f1p0_1853_35318,c17676_f1p0_820_10953,c4188_f1p1_1864_25435		10200_0	3	c39489_f1p0_744_49656,c29316_f1p0_524_44087,c24846_f1p0_478_41445		10251_1	5	c18767_f1p0_911_40642,c9887_f2p1_902_6228,c1919_f2p0_990_24096,c5106_f1p0_927_3816,c44253_f1p0_887_52357		10164_0	2	sogi_0037992,sogi_0009767		10211_0	4	c51539f2p01142,c606f15p41065,c32375f2p31007,c11604f1p21120
	1216_0	2	c22730_f1p0_1863_13813,c8947_f1p0_1811_5681		1020_0	5	c43490_f1p1_1625_51941,c23389_f1p1_919_24755,c6306_f1p0_1726_4615,c22315_f1p0_1623_15133,c2761_f4p0_1687_27929		10252_0	9	c18314_f1p0_956_40445,c2023_f1p0_834_17665,c5901_f2p0_989_4360,c8082_f1p0_900_5164,c39402_f1p0_570_49610,c11157_f1p0_961_6973,c5569_f2p0_976_29605,c3597_f1p1_872_25091,c40556_f1p0_840_50269		10165_0	2	sogi_0041815,sogi_0025764		10213_0	13	c28961f6p31315,c13883f3p11053,c96653f1p11187,c123047f2p11142,c8843f8p21165,c52018f1p01104,c123642f4p01136,c83583f1p01736,c63079f1p1893,c37608f1p11018,c79461f2p11102,c79508f3p31135,c84851f1p11184
	1217_0	4	c3417_f1p0_1619_2432,c12538_f1p0_1834_7820,c16798_f1p0_1943_19765,c1931_f2p0_1863_24108		10201_0	2	c45012_f1p0_524_52790,c7332_f1p0_772_5304		10253_0	2	c12773_f1p0_989_8884,c38248_f1p0_1064_48929		10166_0	2	sogi_0024971,sogi_0027689		10214_0	4	c78184f2p11142,c98126f1p01033,c15529f4p11141,c61930f2p01130
	1218_0	4	c11517_f1p0_1531_18200,c9400_f1p1_1764_17450,c10400_f1p0_1863_28503,c14339_f2p0_1861_8954		10202_0	2	c4968_f1p0_562_29240,c17077_f1p0_523_11724		10256_0	2	c8758_f1p0_1868_55966,c11938_f1p0_989_20924		10167_0	2	sogi_0111899,sogi_0012701		10215_0	1	c48665f1p0598
	1219_0	15	c10859_f3p0_1699_28724,c19988_f1p0_1583_12277,c9933_f2p0_1706_6254,c20410_f1p0_1341_41390,c932_f3p0_1676_23250,c8113_f1p0_1788_37009,c2103_f2p1_1689_1504,c1268_f1p0_1625_14977,c19374_f1p0_4927_40904,c16571_f1p2_1672_30799,c23129_f2p0_1734_33759,c6764_f1p0_1136_26745,c15064_f1p1_1640_19101,c882_f4p2_1769_23211,c11016_f2p1_1862_6890		10203_0	2	c18321_f1p0_523_12617,c23962_f1p0_536_16188		10257_0	2	c13304_f1p0_989_21387,c18301_f1p0_1586_20387		10167_2	1	sogi_0109205		10215_1	4	c29537f1p01115,c50132f1p1914,c23907f1p11126,c57751f1p11016
	1220_0	4	c8446_f1p0_2103_17120,c13986_f1p0_1655_30285,c11379_f1p0_1862_7114,c3725_f1p0_1744_15437		10204_0	3	c2551_f2p0_1642_27786,c41698_f1p0_1139_50917,c21778_f1p0_523_14799		10258_0	9	c26139_f2p0_948_42193,c11348_f1p1_941_28975,c3209_f1p0_955_2300,c24378_f1p0_920_25114,c1192_f3p0_970_26764,c8431_f1p0_666_6041,c13868_f1p0_989_21583,c4712_f1p0_949_3168,c14738_f1p0_952_10168		10168_0	2	sogi_0029491,sogi_0097783		10217_0	9	c83662f1p11052,c98602f1p01068,c12039f7p11139,c91563f1p01507,c5812f1p0990,c59594f2p11082,c79358f1p1968,c17182f2p0595,c9295f1p01253
	1221_0	7	c12563_f1p0_1732_7838,c4038_f1p1_2022_2790,c10356_f1p0_1140_17797,c19125_f1p0_1856_11789,c19620_f1p0_1253_12064,c11109_f1p0_1862_28849,c22736_f1p0_1999_22244		10205_0	2	c22774_f1p0_523_15425,c3183_f2p0_1115_2561		10260_0	15	c8560_f1p3_989_31458,c18030_f1p0_806_11161,c18730_f1p4_937_37792,c20140_f1p0_882_41252,c6390_f2p0_854_4673,c33406_f1p4_863_46197,c43300_f1p0_934_51839,c41608_f1p4_947_50864,c6241_f1p0_528_55073,c4067_f1p0_677_3117,c1549_f3p0_895_23782,c9388_f2p4_897_32008,c6343_f1p0_909_4644,c16236_f2p0_895_11169,c28687_f1p0_649_43703		10169_0	3	sogi_0051990,sogi_0050746,sogi_0041507		10219_0	6	c26309f1p11137,c64582f1p1955,c40207f1p0906,c99670f3p11011,c46338f3p1959,c10510f6p11086
	122_0	5	c10397_f1p1_3187_28500,c5320_f1p1_2828_26013,c16525_f1p0_685_10303,c10090_f1p2_2853_28359,c1570_f2p2_2937_23797		10206_0	3	c12281_f1p0_523_33785,c10220_f1p0_440_32509,c4916_f1p0_531_29213		1026_0	7	c12380_f2p1_2093_29478,c11434_f1p0_901_8026,c22314_f1p1_2209_33410,c4475_f1p0_1400_3038,c13494_f1p1_1619_30045,c31463_f1p0_1963_45376,c24465_f1p0_941_41220		10170_0	2	sogi_0032797,sogi_0026777		10220_0	3	c31762f1p11141,c23304f3p01040,c4094f1p01343
	1222_0	8	c2281_f2p0_1860_1667,c6033_f1p0_1359_3955,c12652_f1p0_1740_7887,c11640_f1p0_884_7267,c12242_f1p0_1040_18445,c2397_f1p0_1807_24476,c16568_f1p0_2238_39674,c8031_f1p0_812_5134		10207_0	2	c39496_f1p3_1352_49660,c36072_f1p1_523_47685		10263_0	2	c23659_f1p1_1021_15996,c17034_f1p0_989_58848		10170_2	1	sogi_0075877		1022_0	8	c42015f1p01843,c119886f1p01979,c9807f1p01005,c86531f1p01795,c23233f1p0772,c63319f1p01026,c69787f1p0787,c57749f1p0794
	1223_0	7	c22464_f1p1_1858_42333,c14497_f2p1_1860_9086,c8865_f1p0_1822_17257,c3174_f1p0_1744_2277,c5825_f1p0_1186_26273,c9536_f1p0_1775_17502,c19681_f1p1_1722_32247		10208_0	2	c5862_f1p0_687_4336,c30723_f1p0_523_63609		10264_0	4	c17131_f1p0_866_10642,c41145_f1p0_989_67256,c9553_f1p0_849_6776,c34772_f1p0_822_64675		1017_0	2	sogi_0012489,sogi_0004808		1022_3	3	c49048f1p01624,c71915f1p01725,c60549f1p01594
	1224_0	2	c2742_f1p1_2261_24648,c22236_f1p1_1860_33365		10209_0	3	c9244_f1p1_520_6567,c1194_f4p2_522_26765,c16425_f2p2_506_36394		10266_0	2	c17997_f1p0_989_11146,c29146_f1p0_2133_63013		10171_0	3	sogi_0062204,sogi_0036945,sogi_0006567		1022_5	7	c117211f4p36286,c119489f1p06400,c117495f2p06353,c121024f1p26385,c119428f1p06453,c112390f1p24650,c120592f1p04913
	1225_0	5	c21511_f1p1_2063_13128,c21349_f1p0_1791_32984,c10313_f1p2_1859_6478,c4921_f1p0_3949_35650,c17013_f1p0_2049_39878		10210_0	4	c39543_f1p1_740_49687,c16483_f1p0_435_36425,c25996_f1p0_585_42107,c25448_f1p0_522_41794		10267_0	6	c22534_f1p0_981_42369,c20255_f1p0_989_12426,c24395_f1p1_869_41176,c5149_f1p0_630_35748,c6781_f1p0_983_19237,c17964_f1p0_917_12392		10171_2	1	sogi_0047792		10221_0	7	c14440f4p01067,c10139f1p0649,c36539f4p01141,c8637f4p01050,c32052f4p01121,c4233f2p0960,c63674f1p11080
	1226_0	17	c24326_f19p9_1772_14674,c17056_f1p7_1831_10601,c27405_f1p3_1744_34072,c11400_f1p0_1174_7129,c1654_f3p4_1649_23867,c26225_f5p5_1801_33941,c18422_f1p0_1844_40497,c18880_f1p0_1459_11652,c15995_f6p6_1739_30495,c24740_f8p6_1783_33860,c14010_f5p8_1739_8655,c21038_f1p2_1580_12865,c24564_f1p1_1765_22712,c3259_f2p2_1440_2333,c20772_f1p0_1762_32704,c11046_f1p0_1517_6910,c17176_f1p6_1859_31072		102_0	6	c36838_f1p0_1204_48123,c36388_f1p1_1036_47865,c8097_f2p0_2106_31163,c5763_f1p0_935_29722,c14086_f1p0_2159_34947,c3827_f1p0_1009_2956		10269_0	2	c14085_f1p0_989_30333,c9629_f1p0_1035_17542		10172_0	2	sogi_0087274,sogi_0006568		10222_0	4	c62115f1p01283,c32826f3p51141,c40687f1p11013,c79689f3p41087
	1227_0	3	c10041_f1p0_1675_28333,c7779_f1p0_1858_36877,c9338_f1p0_2118_28009		1021_0	2	c28572_f1p0_1653_43632,c2142_f1p0_1687_53573		10270_0	2	c17396_f1p0_989_31174,c22320_f1p0_918_22059		10173_0	3	sogi_0030229,sogi_0001925,sogi_0005074		10223_0	4	c17812f9p21084,c69209f1p01046,c64425f1p21141,c69736f1p01108
	1228_0	5	c10117_f1p1_821_6371,c8309_f1p1_1718_37098,c1852_f3p1_1857_1268,c16517_f2p1_1841_30767,c3173_f1p1_1807_2276		10211_0	8	c14103_f1p3_435_57788,c7073_f1p0_1551_19336,c28979_f1p3_522_43885,c17722_f3p4_1638_37018,c8247_f1p0_1093_5922,c14689_f4p3_1549_35323,c20226_f1p0_1653_23598,c641_f4p4_1610_26275		1027_0	8	c20012_f1p0_2009_13694,c21351_f1p2_2009_32985,c10649_f2p4_1152_32773,c2886_f1p0_991_2372,c18131_f3p4_2038_37249,c22557_f1p0_3915_24451,c1244_f4p1_2012_744,c18130_f1p3_2093_31513		10174_8	1	sogi_0050484		10224_0	4	c25524f2p21060,c48749f2p21020,c12322f1p11138,c95681f1p11116
	1229_0	6	c22682_f1p0_1790_33567,c16314_f1p0_1654_39633,c18823_f1p0_1083_31837,c23230_f1p0_1753_42641,c7049_f2p1_1784_4548,c15067_f1p0_1857_19102		10212_0	2	c29752_f1p0_522_44347,c43396_f1p0_759_51891		10271_0	1	c14837_f1p0_589_58055		10174_1	1	sogi_0115933		10225_0	2	c26707f1p01136,c30850f1p01000
	1230_0	4	c8522_f1p0_3288_37174,c21598_f1p0_1652_21759,c4856_f1p0_1855_3257,c6257_f1p0_1300_16330		10213_0	2	c20946_f1p0_521_14267,c35354_f1p1_517_47276		10271_1	17	c4345_f2p0_2030_2964,c19336_f1p0_1202_32080,c23646_f1p2_1188_15985,c18814_f1p0_1543_11614,c3104_f1p0_1636_24828,c30321_f1p0_1225_63467,c14645_f1p1_2033_9183,c5247_f1p0_1302_3486,c22372_f1p0_1156_13619,c25383_f1p0_1383_61564,c32584_f1p0_763_46024,c12480_f2p1_2133_29527,c7707_f1p0_2088_4955,c6329_f1p0_1993_36247,c20823_f1p1_2682_32730,c19728_f1p0_726_38382,c14259_f2p2_2129_8878		10174_2	3	sogi_0114741,sogi_0031491,sogi_0058784		10226_0	2	c72520f1p0934,c23884f1p01133
	1231_0	2	c16364_f1p0_1855_10210,c16530_f1p0_1714_30777		10214_0	2	c4514_f1p0_673_28986,c36460_f1p0_521_47906		10271_5	13	c9189_f1p3_883_31872,c20123_f1p0_623_38632,c17376_f3p0_988_11912,c22410_f1p0_861_33454,c1036_f3p0_1008_928,c10205_f6p3_1007_32497,c1889_f3p0_917_1302,c4740_f1p0_831_3578,c5752_f2p0_950_4261,c758_f3p4_852_26369,c29503_f1p3_1030_44199,c5160_f1p3_883_29359,c5800_f3p0_938_29743		10174_3	2	sogi_0018202,sogi_0089407		10227_0	3	c62029f1p0961,c43076f1p01142,c36562f1p0588
	123_0	3	c13649_f1p0_3185_39357,c8671_f1p0_3009_37248,c20657_f1p0_3114_32651		10215_0	2	c9331_f1p1_1642_6625,c4827_f1p0_520_29169		10271_15	2	c2427_f1p0_672_27706,c6294_f1p0_682_30057		10175_0	2	sogi_0021278,sogi_0049478		10227_3	2	c35505f1p0621,c46684f1p0528
	1232_0	4	c17672_f1p0_1697_10949,c12957_f1p1_1779_29776,c13014_f1p0_1855_18694,c7271_f1p0_1827_4687		10216_0	2	c20996_f1p0_520_39159,c43143_f1p0_788_51738		10272_0	8	c25571_f1p0_988_17196,c17638_f1p0_878_58983,c224_f3p0_878_25914,c13301_f1p0_927_21386,c13292_f1p0_899_9233,c2014_f1p0_829_27447,c11113_f1p0_930_20648,c4811_f1p0_973_15833		10176_0	5	sogi_0082351,sogi_0010712,sogi_0030727,sogi_0041089,sogi_0029238		10228_0	7	c40617f1p01132,c24020f1p1947,c81915f1p11205,c25930f2p0851,c40758f1p21019,c55211f1p1977,c40708f1p11081
	1233_0	10	c9015_f3p2_1838_5720,c15826_f1p0_1247_9879,c11484_f3p0_1714_29052,c1436_f3p0_1855_23684,c4219_f1p0_1722_2890,c5616_f4p1_1716_3707,c859_f2p0_1747_23194,c19690_f1p0_1774_20965,c28813_f1p1_485_34299,c20243_f1p1_1762_12421		10217_0	5	c26149_f1p1_520_42200,c5248_f1p0_505_3912,c5492_f1p0_845_54809,c5680_f1p0_502_4215,c19163_f1p1_680_38042		10273_0	4	c16923_f1p0_988_22585,c5115_f1p0_941_15941,c25621_f1p0_684_41887,c11333_f1p0_782_7085		10177_0	3	sogi_0005800,sogi_0002971,sogi_0026823		10229_0	2	c78990f1p01154,c87878f1p01222
	1234_0	3	c17482_f1p0_1584_31218,c4532_f1p0_1863_15726,c1836_f2p0_1855_24022		10218_0	2	c1894_f1p0_875_27369,c10407_f1p0_519_7322		10274_0	12	c14606_f1p0_988_35273,c17675_f1p0_1669_40164,c8467_f1p0_1708_17128,c2074_f1p0_1695_1837,c28983_f1p0_515_43889,c32263_f1p0_1639_45837,c12752_f3p0_1694_7946,c15211_f1p0_1103_58176,c39745_f1p0_415_49801,c7409_f1p0_1609_4773,c13251_f1p0_542_21369,c6754_f1p0_1790_4370		10179_0	2	sogi_0011843,sogi_0039178		10230_0	2	c84151f1p12995,c16374f1p01139
	1235_0	22	c10482_f1p0_1430_6573,c1040_f3p1_1675_570,c950_f6p4_1685_23266,c858_f3p1_1688_419,c560_f4p2_1754_22958,c722_f4p1_1643_23083,c19341_f1p1_1238_32082,c21643_f1p0_926_13200,c23837_f8p1_1635_14435,c24465_f7p0_1730_14786,c902_f2p0_1796_451,c8009_f2p0_1693_27351,c473_f4p2_1767_22896,c24519_f2p2_1702_14826,c24189_f1p0_1711_22679,c24372_f10p2_1758_14710,c13876_f1p2_1802_8540,c14578_f1p1_1740_9152,c1563_f5…		10219_0	2	c14591_f1p0_519_10082,c1852_f2p0_1067_1693		10275_0	5	c337_f7p0_735_26009,c12674_f1p0_742_7903,c14759_f1p0_820_35362,c2823_f1p0_900_2072,c18009_f5p0_988_37143		10180_0	2	sogi_0003977,sogi_0001463		1023_0	5	c108330f1p04622,c110149f1p04670,c112100f1p04374,c112220f1p04406,c106848f1p04573
	1236_0	2	c2524_f2p0_1915_1886,c20432_f1p0_1855_32563		10220_0	2	c14040_f1p0_518_9724,c35090_f1p0_794_47134		10276_0	7	c16348_f1p0_1440_11243,c539_f6p1_1438_26189,c12366_f1p0_988_7709,c20086_f1p0_969_23548,c34953_f1p1_949_47061,c23571_f1p0_1389_24819,c9332_f1p0_936_28006		1018_0	3	sogi_0117105,sogi_0008338,sogi_0023421		10231_0	2	c49750f1p21103,c20970f2p21140
	1237_0	5	c19442_f1p1_1463_11963,c1711_f4p0_2718_23913,c3051_f1p0_2276_34947,c1636_f2p0_1854_23850,c12511_f1p0_995_38894		10221_0	2	c23762_f1p0_518_40799,c40394_f1p0_891_50171		10277_0	3	c503_f6p3_903_26156,c525_f4p2_904_471,c15786_f1p0_988_9856		10181_0	2	sogi_0081881,sogi_0021383		10232_0	6	c28702f1p1914,c63588f1p11023,c24222f2p21140,c75068f1p01073,c16145f6p11119,c98500f1p21248
	1238_0	2	c17715_f1p0_1837_31322,c15186_f1p0_1853_9481		10222_0	2	c5725_f1p0_517_29694,c5969_f1p0_711_54981		10278_0	2	c20966_f1p0_1029_21495,c16834_f1p0_988_10477		10181_3	1	sogi_0012566		10233_0	3	c33448f1p12578,c21659f1p11140,c35622f1p11434
	1239_0	6	c20407_f1p0_1640_12514,c1966_f2p1_1651_1377,c9929_f1p0_1702_17638,c12390_f1p0_1852_38845,c8697_f1p0_1598_27691,c4250_f1p0_1654_25467		10223_0	3	c27611_f1p2_417_43071,c13492_f4p3_517_34554,c832_f2p0_496_739		10279_0	2	c21396_f1p0_988_13064,c21928_f1p0_1044_14889		10182_0	1	sogi_0009444		10234_0	2	c32182f7p01186,c23236f1p01140
	1240_1	5	c3912_f1p0_1932_25271,c11339_f3p0_1851_7090,c19699_f1p0_2076_12107,c21466_f1p0_1800_41875,c5022_f1p1_1643_25871		10224_0	2	c35171_f1p2_517_47182,c7833_f1p1_1262_31000		10280_0	12	c10999_f1p0_851_6878,c23123_f1p0_2128_60694,c35608_f1p0_823_47420,c5773_f1p0_938_54912,c4197_f1p0_953_15604,c37098_f2p0_974_48281,c3954_f2p0_893_2750,c1183_f2p1_964_1062,c21610_f1p1_871_14692,c14157_f1p0_988_30368,c13054_f1p1_506_9075,c12589_f3p0_889_33988		10182_1	2	sogi_0066850,sogi_0019378		10235_0	11	c6939f3p21003,c67371f1p0875,c46893f1p0938,c47341f1p01068,c20364f1p21067,c220f6p41115,c19367f1p1748,c79542f1p31108,c28470f1p21140,c17836f4p1869,c19144f1p0881
	124_0	68	c4487_f1p0_1365_25596,c11313_f1p0_673_28958,c3273_f1p0_1428_24913,c10136_f1p0_1469_37889,c5286_f2p1_1269_3506,c1340_f3p7_2764_23600,c3411_f1p0_3108_35084,c13782_f7p0_1175_8495,c10333_f1p0_1289_37982,c16152_f21p32_3222_30501,c14314_f3p2_1905_30397,c4784_f2p0_1806_3214,c2557_f2p0_1467_1916,c22067_f1p4_4546_42158,c280_f1p0_3243_34539,c9395_f1p0_1580_37562,c1338_f1p1_1155_23598,c12054_f1p0_3420_38696…		10225_0	2	c368_f4p0_983_26038,c14601_f1p0_516_21821		10281_0	3	c19454_f1p0_988_32143,c5784_f1p0_1043_4288,c16224_f1p0_856_11159		10183_0	4	sogi_0014458,sogi_0097927,sogi_0105422,sogi_0037021		10236_0	6	c97161f1p02233,c21329f1p0367,c18390f1p02002,c35942f1p02102,c53546f1p0796,c51435f1p01978
	124_61	1	c7890_f1p0_3272_36925		10226_0	2	c186_f8p0_516_25879,c514_f4p0_520_460		10282_0	7	c10761_f1p0_693_56655,c2458_f1p1_1319_27727,c11653_f1p0_2580_29140,c16848_f1p0_987_11570,c11349_f1p0_581_33206,c14683_f1p0_951_35320,c16982_f1p0_489_11657		10184_0	2	sogi_0033831,sogi_0095479		10236_8	2	c105580f1p04716,c104773f1p14798
	1242_0	2	c9242_f1p0_1802_5852,c3484_f1p0_1851_25028		10227_0	2	c2670_f2p1_516_27861,c28594_f1p0_463_43645		10283_0	2	c2322_f1p1_1159_2013,c19749_f1p1_987_13530		10184_1	1	sogi_0117548		10236_2	12	c35370f1p2848,c26800f2p01088,c41941f1p0982,c18846f1p0827,c50513f2p1923,c44526f1p0562,c8471f7p1985,c36251f8p11138,c46724f1p1974,c1813f7p11088,c22852f1p0875,c77771f1p01418
	1243_0	4	c9579_f1p0_1722_28100,c20700_f1p1_1763_21384,c13506_f1p0_1773_39307,c4277_f1p0_1851_25483		10228_0	5	c20470_f1p0_1055_59676,c39831_f1p0_1460_66729,c23476_f1p0_516_40637,c6447_f2p0_518_4712,c12782_f1p0_1071_8891		10284_0	2	c2451_f1p0_987_17805,c9421_f2p1_975_32028		10185_0	4	sogi_0009311,sogi_0020983,sogi_0075060,sogi_0108275		10237_0	4	c771f2p01012,c36057f1p01798,c32447f2p01139,c19452f1p0997
	1244_0	2	c19461_f1p0_1851_32145,c21900_f1p0_1623_42073		10229_0	2	c27866_f1p0_516_43208,c44108_f1p0_742_52278		10285_0	3	c16387_f1p0_987_22405,c2043_f1p0_969_17672,c28443_f1p1_1072_62766		10186_0	2	sogi_0007741,sogi_0026381		10238_0	4	c43484f1p2872,c43577f1p21140,c33905f1p1669,c64720f1p12131
	1245_0	6	c6435_f1p1_1868_36287,c1426_f4p3_1850_901,c7676_f1p0_1777_4936,c2851_f1p0_1684_24703,c18611_f1p3_1840_11500,c1741_f3p0_1849_23938		10230_0	3	c41604_f1p0_869_50862,c25036_f1p0_515_16866,c38464_f1p0_1731_49056		10286_0	2	c18594_f1p0_987_23003,c24331_f2p0_987_41143		10187_1	3	sogi_0038077,sogi_0021272,sogi_0004390		10239_0	2	c61152f1p01536,c43799f1p01144
	1246_0	10	c7755_f1p1_1673_16876,c1050_f5p3_1544_579,c4259_f1p0_1297_35390,c23834_f1p3_1661_14433,c17812_f1p2_1456_11033,c22218_f1p1_1553_42227,c1663_f3p1_1649_1099,c8576_f1p0_1616_17166,c1917_f4p0_1655_24094,c15839_f1p2_1850_9888		1023_0	4	c16140_f2p3_1544_36220,c16665_f2p0_1556_11454,c15243_f1p0_1685_10504,c41240_f1p2_1670_67302		10287_0	3	c11484_f3p0_962_8060,c13317_f1p0_1163_9253,c1179_f4p0_987_26753		10188_0	1	sogi_0003240		10240_0	3	c67736f1p01534,c37430f1p01015,c50154f1p01141
	1247_0	2	c1402_f3p0_1850_23654,c8646_f1p1_1747_5490		10231_0	2	c11442_f1p0_515_20753,c12283_f2p0_526_33787		10288_2	5	c15417_f1p0_984_10620,c3990_f1p0_873_3064,c12463_f2p1_987_33908,c41832_f1p1_920_50996,c6637_f1p1_629_30267		10188_1	2	sogi_0035774,sogi_0033730		1024_0	2	c111419f1p04704,c106055f1p04612
	1248_0	5	c22810_f1p1_1643_22270,c14086_f2p1_1849_8722,c18905_f1p1_1815_11660,c19562_f1p0_1694_32195,c2089_f2p0_1720_1491		10232_0	2	c22830_f1p0_515_40234,c9093_f1p0_644_6472		10290_0	2	c17414_f1p0_987_31184,c29094_f1p0_1059_43956		10188_3	1	sogi_0101827		10241_0	3	c63595f1p11195,c52153f1p01128,c31786f1p01126
	1249_0	6	c12645_f1p0_638_29609,c6802_f1p0_1752_4398,c21043_f1p1_1704_21529,c7170_f1p0_1563_4622,c18450_f1p0_1216_31659,c15808_f1p1_1849_9870		10233_0	7	c20591_f1p0_514_14040,c16299_f1p0_1000_36321,c37850_f1p0_961_65926,c23982_f1p1_1976_40933,c17006_f1p2_1409_36738,c43286_f1p0_1850_51830,c10690_f1p0_1187_56627		1029_0	11	c6731_f1p0_2226_26728,c2561_f2p1_870_27792,c11839_f1p0_1865_18313,c20223_f1p1_1096_38695,c4647_f1p0_1266_15779,c32637_f1p1_1331_46050,c22192_f1p0_2092_33344,c21035_f1p1_1410_14328,c3267_f1p0_1839_35031,c41304_f1p1_1874_50692,c17162_f1p1_1829_11783		10189_4	3	sogi_0004142,sogi_0098779,sogi_0037897		10243_0	6	c72678f1p11247,c42260f1p11117,c123001f2p11141,c123634f3p11118,c41976f1p0658,c60687f3p11150
	1250_0	3	c2568_f1p0_1849_24571,c19836_f1p0_1835_21023,c4685_f1p0_1828_15788		10234_0	2	c14024_f1p0_512_9715,c29104_f1p0_734_43960		10292_0	7	c19687_f1p0_987_32251,c9625_f1p0_871_28120,c2816_f1p0_913_24682,c27690_f2p0_747_43119,c18923_f1p0_858_37902,c9267_f1p0_705_5867,c1627_f2p0_704_27159		10190_0	2	sogi_0016328,sogi_0007928		10244_0	5	c47711f1p21138,c74069f4p6997,c100699f1p31020,c101171f26p61087,c99750f4p71068
	1251_0	2	c13321_f1p0_1849_29962,c4694_f1p0_1795_35556		10235_0	4	c38545_f1p0_1510_66211,c4892_f1p0_911_29205,c23169_f1p0_512_40446,c21894_f1p0_1419_60226		10293_0	3	c12791_f1p0_986_8895,c5121_f1p0_897_29335,c6884_f1p0_1284_30419		10190_1	1	sogi_0038164		10245_0	21	c78678f1p0946,c75541f1p1628,c8591f21p131085,c75663f1p72002,c34414f1p1543,c64482f1p0736,c72018f1p01001,c14618f1p01055,c87155f3p3874,c43609f5p71071,c32184f4p2868,c99697f7p81057,c87299f1p31051,c79520f3p71088,c86145f1p81096,c49290f1p0494,c78094f1p01152,c20663f1p0541,c37380f1p0972,c70861f12p81015,c91444f1p0974
	125_0	5	c9683_f1p0_810_6100,c1962_f2p1_3185_24137,c10168_f1p0_856_28398,c13677_f1p0_3182_39370,c13359_f1p0_2978_39246		10236_0	2	c45391_f1p1_478_52933,c1676_f3p0_511_1532		10294_0	2	c23509_f1p0_1030_14262,c13131_f1p0_986_9127		1019_0	3	sogi_0036113,sogi_0028452,sogi_0008644		10245_1	39	c60705f1p51008,c65385f1p0786,c78212f1p2570,c61325f2p3654,c90089f30p4728,c122629f14p2741,c93444f1p0663,c17065f12p9741,c92870f1p0747,c101021f79p14737,c89232f12p10737,c77072f1p0745,c123512f1p3717,c83031f1p21292,c75238f1p0808,c100824f5p3632,c123165f5p1666,c86838f1p1843,c122625f1p5708,c70055f26p13696,c124029f18p4707,c101318f24p6754,c77328f4p2546,c124034f8p2704,c99356f1p0768,c113215f3p7671,c124059f12p1…
	1252_0	2	c15583_f1p0_1847_9722,c1870_f2p1_1935_24051		10237_0	3	c10926_f1p0_511_7687,c20586_f1p0_781_23743,c15447_f1p0_1434_10642		10295_0	2	c19036_f1p0_986_13099,c21492_f1p0_2396_60061		10191_0	3	sogi_0001300,sogi_0018855,sogi_0077770		10245_3	8	c94877f1p1351,c43175f1p01034,c1882f6p0953,c19864f3p0908,c39179f1p01199,c17508f9p4930,c78779f1p11110,c3381f1p0874
	1253_0	3	c18918_f1p1_1143_11666,c4225_f1p0_1832_25457,c14609_f1p0_1847_18907		10238_0	7	c15566_f1p0_2019_22140,c24309_f1p0_2081_25087,c10090_f1p0_510_7109,c26666_f1p1_919_42502,c9542_f1p1_1075_6771,c38260_f1p1_797_48936,c4426_f2p0_2054_54389		10296_0	9	c15083_f1p0_809_35567,c17814_f1p0_1073_12288,c15086_f1p0_908_10401,c47276_f1p3_852_53309,c46754_f6p3_945_53188,c46597_f3p3_966_53136,c28016_f1p3_847_43294,c15792_f1p0_986_22217,c46603_f2p3_952_53142		10192_0	2	sogi_0056268,sogi_0016287		10246_0	3	c3418f2p01094,c1678f4p01139,c3509f1p01084
	1254_0	2	c22717_f1p0_1846_13804,c6364_f1p0_2018_26550		10239_0	2	c8463_f1p0_979_31397,c11642_f1p0_510_8160		10298_0	2	c3342_f1p0_1240_53980,c32460_f1p0_986_45954		10193_0	2	sogi_0026226,sogi_0077458		10248_0	4	c97898f1p01112,c73542f1p02048,c26036f1p01139,c60752f1p0840
	1255_0	21	c13481_f1p0_1539_30038,c4094_f1p0_1784_2819,c17540_f1p0_1724_31241,c10343_f1p0_1725_37985,c7953_f1p0_736_5089,c22917_f1p0_1334_13927,c1245_f3p1_1846_23520,c19937_f1p2_2251_32353,c16670_f1p4_1603_30842,c2328_f5p2_1807_1709,c4699_f1p3_1837_25709,c23836_f1p2_1765_14434,c2957_f2p2_1836_2142,c864_f7p2_1835_23197,c5793_f5p4_1833_3808,c22037_f2p1_1800_13431,c2096_f3p1_1543_1498,c11829_f1p1_1766_18309,c1…		10240_0	2	c15688_f1p0_510_10810,c18484_f1p0_667_22971		10299_0	5	c35334_f1p1_986_47266,c39396_f1p2_1335_49606,c2183_f3p0_2185_24343,c12407_f1p0_2105_21080,c10500_f1p0_443_7387		10193_1	2	sogi_0061326,sogi_0086046		10249_0	4	c14917f1p01064,c97367f1p02843,c7129f1p0608,c51571f1p11136
	1256_0	6	c7225_f1p0_1774_26953,c21204_f1p2_1846_32921,c9841_f1p0_1626_28234,c3251_f1p0_1641_2328,c9429_f1p0_1693_28039,c10936_f2p0_1641_6842		1024_0	3	c19895_f1p0_1414_13620,c21486_f1p0_1685_14616,c4682_f1p0_1599_54498		10300_0	4	c7186_f1p0_888_5202,c44917_f1p0_986_68823,c13809_f1p0_882_34756,c5814_f1p0_1467_54930		10193_2	1	sogi_0092235		10250_0	4	c122217f6p11118,c1064f4p1985,c115730f1p21134,c27776f3p11060
	1257_0	2	c9016_f1p0_1726_37404,c10687_f1p0_1845_6698		10241_0	2	c15013_f1p0_509_10347,c15763_f1p0_1494_10853		1030_0	2	c23100_f1p1_2090_33745,c25640_f1p0_2063_17239		10194_0	1	sogi_0062635		10251_0	2	c93145f1p01216,c8095f1p01139
	1258_0	2	c8147_f1p0_1845_27418,c9538_f1p0_1846_28082		10242_0	2	c2072_f1p0_509_17689,c42095_f1p0_1390_51139		10301_0	4	c20259_f1p0_932_21203,c1750_f2p0_986_1174,c10439_f1p0_904_7344,c7613_f1p1_956_30863		10194_1	5	sogi_0035970,sogi_0011818,sogi_0011819,sogi_0084839,sogi_0018194		10252_0	2	c43499f1p01383,c13906f1p01178
	1259_0	2	c1786_f2p0_1830_23976,c17337_f1p0_1844_19989		10243_0	2	c31066_f1p0_788_45136,c14064_f1p0_509_21640		10302_0	3	c1357_f4p0_956_839,c24073_f2p0_986_14537,c3395_f2p0_1044_2419		10195_0	2	sogi_0106657,sogi_0029096		10253_0	8	c38054f1p01183,c54140f1p01114,c27514f2p01158,c94712f1p01043,c35097f1p01003,c58577f2p11094,c71719f1p01110,c50389f1p01070
	1260_0	10	c3335_f1p0_1620_35051,c11415_f1p0_1171_7138,c1082_f4p0_1843_605,c16629_f1p0_1706_30822,c873_f4p0_1784_23204,c21209_f1p0_1558_12957,c22943_f1p0_1289_13941,c21401_f1p0_1644_21675,c10408_f1p0_1735_6532,c20894_f1p0_1286_21464		10244_0	2	c10583_f2p0_509_32729,c3112_f2p0_511_2510		10303_0	2	c17011_f1p0_986_19861,c22637_f1p0_1057_40116		10196_0	2	sogi_0019171,sogi_0078623		10255_0	5	c4711f2p31191,c37197f1p01129,c35442f1p0503,c16793f5p0706,c23922f1p31364
	1261_0	2	c20366_f1p1_1871_41366,c12980_f1p0_1843_18685		10245_0	8	c2970_f1p0_1376_28065,c45887_f3p0_1412_53014,c8852_f1p0_899_6306,c22672_f1p0_987_15372,c36903_f1p0_509_48159,c3883_f1p0_1051_18318,c27039_f1p0_1287_62220,c31870_f1p0_1454_64063		10304_0	6	c11022_f2p1_903_28811,c16457_f1p1_904_10267,c17351_f1p1_986_19996,c4617_f1p0_1032_25666,c13855_f5p1_930_8523,c39487_f1p1_780_49655		10197_0	5	sogi_0041673,sogi_0121230,sogi_0041616,sogi_0012732,sogi_0038225		10256_0	3	c56375f1p11710,c9480f1p01140,c3804f1p01138
	1262_0	7	c3970_f1p2_1247_2758,c17264_f1p1_1384_19958,c2554_f2p2_1714_1914,c4252_f4p3_1654_2910,c2779_f1p0_1843_24665,c20682_f1p0_1721_41537,c2213_f2p0_1654_24369		10246_0	2	c43264_f1p0_618_51814,c37007_f1p0_509_65588		10305_0	10	c45763_f1p1_890_53003,c4276_f1p0_986_25482,c11637_f1p0_927_8155,c46835_f2p1_904_53199,c45219_f1p2_875_52895,c10608_f1p0_879_38096,c10545_f1p0_903_6611,c7517_f2p0_917_4838,c302_f3p1_894_269,c6654_f5p2_918_30279		10198_0	2	sogi_0014125,sogi_0038555		10257_0	8	c11600f1p0752,c11848f3p61070,c16128f9p71137,c687f5p31123,c49346f1p01289,c23716f2p51115,c29223f1p1891,c73975f1p61209
	1263_0	5	c801_f7p2_1842_373,c7310_f1p2_934_4714,c15952_f1p1_1809_19444,c1034_f3p2_1840_23336,c8991_f1p0_1965_27828		10247_0	2	c10283_f1p0_508_7239,c40010_f1p0_1210_49952		10307_0	13	c573_f11p1_984_211,c11864_f1p0_1097_18320,c32506_f1p1_899_45978,c621_f8p1_1001_23002,c7748_f1p0_1072_4974,c14627_f1p0_861_10103,c37122_f8p0_979_48298,c80_f7p1_976_25787,c480_f5p0_995_428,c7570_f1p0_871_4878,c20661_f1p0_986_41527,c26508_f2p0_980_42399,c1868_f2p0_985_1709		10199_0	1	sogi_0095309		10258_0	11	c71971f2p01004,c74518f1p0910,c60933f1p01371,c7315f1p0816,c76699f1p01114,c12320f5p0903,c116123f2p0944,c122574f1p0918,c75551f1p01084,c100893f2p0985,c44107f3p01136
	1264_0	2	c13396_f1p0_1842_18820,c19371_f1p0_1841_32097		10248_0	3	c14338_f1p0_508_9919,c34773_f1p0_792_46962,c18430_f1p0_1247_12690		10308_0	5	c10538_f1p0_985_7412,c3551_f1p0_2229_15372,c24488_f1p0_965_16513,c31880_f1p0_1116_45612,c21388_f1p0_3091_41835		10199_2	2	sogi_0113182,sogi_0019076		10259_0	3	c42444f1p11138,c60249f3p11922,c30277f3p11007
	1265_0	3	c4208_f1p1_1626_2883,c3448_f1p0_1842_25008,c20421_f1p0_1794_12524		10249_0	3	c2376_f1p0_603_27671,c16303_f1p0_508_11215,c18513_f1p0_657_12742		10309_0	4	c10869_f1p0_985_7644,c24709_f1p0_961_16648,c17902_f1p0_947_20222,c13436_f1p0_962_9328		10200_0	2	sogi_0034580,sogi_0011675		10260_0	3	c47664f1p11138,c48271f1p1951,c72366f1p11069
	1266_0	5	c14031_f2p0_1838_8673,c9925_f1p0_1809_37798,c9726_f1p0_1785_28171,c7105_f1p0_1794_4582,c10670_f1p0_1842_28639		10250_0	3	c46498_f1p1_538_53080,c45508_f2p2_502_52960,c17570_f2p2_508_12090		10310_0	7	c6360_f1p0_778_30096,c1537_f2p0_697_1402,c14025_f1p0_1082_21627,c19299_f1p0_504_13268,c16817_f1p0_1586_11552,c2840_f1p0_790_27979,c22777_f1p0_985_15426		10201_0	3	sogi_0033423,sogi_0014230,sogi_0005748		1026_0	3	c109793f1p14517,c103335f2p14442,c106299f1p04752
	1267_0	3	c10319_f1p0_1841_28463,c10590_f1p1_1659_6641,c20433_f1p0_1915_32564		1025_0	10	c20445_f2p0_1567_38821,c6011_f4p0_1638_29878,c17096_f1p0_1685_36790,c40858_f1p0_1543_50448,c19798_f1p0_1655_13564,c14780_f1p0_862_10195,c42657_f1p0_753_67880,c11575_f1p0_687_8116,c20039_f1p0_775_38583,c45901_f1p0_1495_53015		103_0	3	c8024_f1p0_1434_31121,c9834_f1p0_2973_37760,c13907_f1p0_3133_39473		10203_0	3	sogi_0047297,sogi_0027267,sogi_0018924		10261_0	6	c42143f1p3529,c54989f1p4640,c97373f1p0789,c6802f3p41225,c46176f10p5834,c55741f1p31136
	1269_0	5	c8715_f1p1_1941_17211,c10908_f1p0_1841_38225,c20655_f1p0_2014_21368,c8355_f1p0_2011_27516,c22017_f1p1_1704_13421		10251_0	2	c5942_f1p1_885_29830,c28708_f1p1_508_43717		1031_0	9	c20001_f1p0_1962_59499,c16506_f1p0_1626_10294,c14077_f1p0_1679_39552,c32656_f1p0_2063_46061,c42429_f1p0_1956_67794,c22237_f1p1_1593_39877,c21992_f1p0_2089_60271,c12392_f1p0_2072_38846,c38845_f1p0_960_49280		10204_0	2	sogi_0029593,sogi_0034549		10263_0	20	c101590f56p6941,c73778f1p1852,c100880f2p1876,c71386f15p3991,c99121f1p01019,c83115f2p0914,c72229f1p0893,c15461f11p3931,c76369f1p61137,c78144f1p01001,c117758f1p0456,c79100f2p31107,c73774f1p0891,c94422f1p01104,c59730f22p4944,c60418f1p2761,c73600f1p01039,c52043f1p0860,c67099f1p0889,c93156f1p1805
	1270_0	2	c25106_f1p0_1841_42685,c8456_f2p0_1922_27577		10252_0	2	c2255_f1p0_507_27600,c29253_f1p0_760_44049		10313_0	19	c6359_f1p0_867_4654,c31026_f1p0_963_45111,c694_f2p1_890_26315,c16683_f1p0_985_10395,c7301_f1p1_912_26992,c6825_f1p0_880_26776,c331_f7p0_879_26004,c22002_f1p0_853_21924,c22466_f1p0_908_13673,c37560_f1p0_971_48545,c3270_f2p0_948_2619,c4179_f1p0_939_2865,c2851_f1p0_896_2084,c1228_f3p1_902_23504,c15432_f1p0_831_35795,c19719_f1p0_930_38377,c6952_f2p0_926_26832,c14214_f1p0_884_35022,c12093_f1p0_835_7548		10205_0	4	sogi_0018134,sogi_0050938,sogi_0062275,sogi_0004935		10266_0	2	c122530f1p01104,c100274f2p01134
	1271_0	8	c7692_f1p0_1840_27186,c15251_f1p0_1684_9517,c1460_f2p1_1670_23705,c21906_f1p0_1571_13357,c12078_f2p1_1637_29336,c904_f6p0_1716_23228,c2215_f2p0_1596_24371,c11779_f1p0_1437_7352		10253_0	2	c27510_f1p0_507_43002,c29897_f1p0_604_44433		10315_0	3	c22275_f1p0_537_24360,c10422_f1p0_985_38013,c31465_f1p1_1126_63897		10206_0	3	sogi_0036685,sogi_0031827,sogi_0104276		10267_0	2	c27321f1p01276,c120572f1p01156
	127_0	2	c18105_f1p0_3194_40353,c12231_f1p1_3171_29405		10254_0	2	c20082_f1p0_506_13733,c6271_f1p0_515_4591		10316_0	10	c4036_f1p0_968_35313,c9355_f4p0_956_6643,c8568_f2p8_929_31464,c233_f2p0_935_206,c715_f2p0_984_636,c1460_f3p9_952_27012,c449_f4p8_923_26109,c7452_f1p0_952_55505,c34041_f2p4_734_46517,c21366_f1p0_974_13043		10207_0	2	sogi_0098929,sogi_0018500		10268_0	2	c61978f1p01190,c38424f1p01137
	1272_0	5	c17132_f1p0_1694_31048,c12182_f1p0_1677_7606,c23484_f1p0_1999_14249,c19816_f1p0_1773_21017,c20864_f1p0_1840_41612		10255_0	11	c1333_f2p0_1059_1208,c4960_f1p4_856_54611,c14576_f1p0_1067_21811,c12314_f1p0_506_33812,c14249_f2p0_680_35045,c45409_f1p1_875_52940,c17670_f2p0_880_12182,c17942_f3p1_925_37084,c29212_f1p3_1143_63040,c691_f3p3_908_26312,c13032_f1p0_1055_9060		10318_0	2	c2690_f1p0_984_27875,c7255_f1p0_1167_30654		10207_1	1	sogi_0068294		10269_0	8	c32734f3p11065,c61778f1p01094,c26571f1p01136,c627f7p11091,c17307f5p11007,c64331f1p11097,c53287f1p1969,c74762f1p01127
	1273_0	2	c12819_f1p0_1839_7990,c17504_f1p1_2856_40086		10256_0	6	c9020_f1p3_440_6420,c19479_f1p1_406_59323,c5426_f1p0_494_4041,c16264_f1p4_491_11186,c18089_f3p1_505_37213,c40833_f1p0_588_50437		10320_0	4	c16996_f1p0_1717_58836,c43358_f1p0_599_51871,c15659_f2p0_984_35937,c23149_f1p0_1190_40434		10208_0	4	sogi_0097912,sogi_0077455,sogi_0022498,sogi_0003210		10270_0	2	c34696f1p11257,c15658f1p11127
	1275_0	3	c17236_f1p0_1839_39978,c14168_f1p0_1610_39593,c21518_f1p0_1752_13130		10257_0	2	c35623_f1p0_505_47428,c8421_f2p0_496_31368		10320_5	1	c42974_f1p0_2569_68015		10209_0	3	sogi_0004249,sogi_0000821,sogi_0048081		10271_0	11	c115419f2p31103,c58192f1p01173,c115610f1p01113,c22490f1p0610,c100007f1p0965,c32096f6p1981,c47497f1p21081,c64618f1p0467,c547f9p11137,c11680f4p11079,c58894f4p11078
	1277_0	3	c2643_f1p0_1829_24606,c16704_f1p0_1838_10408,c5395_f1p0_1958_3571		10258_0	2	c31724_f1p0_578_45532,c11955_f1p0_504_8364		1032_0	3	c19203_f1p1_2089_32018,c28799_f1p0_1889_62888,c18284_f1p0_2023_31590		10209_2	1	sogi_0037058		10272_0	3	c22485f1p2536,c34436f1p01298,c3304f1p11137
	1278_0	2	c5096_f1p1_1838_15934,c5857_f1p1_1834_3846		10259_0	2	c14177_f1p0_504_9818,c3962_f1p0_579_3039		10321_0	2	c36648_f1p0_984_48015,c44263_f1p2_1305_52365		10210_0	2	sogi_0007344,sogi_0106168		10273_0	9	c43576f2p01112,c50909f2p1991,c38290f1p01731,c2747f2p61136,c7548f1p01148,c38057f2p51073,c58331f1p0947,c4972f1p41115,c1613f7p61074
	1279_0	2	c20608_f1p1_1940_21348,c18289_f1p1_1838_20380		10260_0	2	c1874_f2p0_502_1715,c42163_f1p0_503_51183		10324_0	9	c21200_f1p0_984_32919,c12405_f1p1_864_7735,c22051_f1p1_930_13440,c654_f2p0_987_587,c17236_f1p0_962_11836,c21712_f2p0_926_39566,c21440_f1p0_890_14588,c12902_f1p0_804_34192,c8986_f1p0_979_19970		102_0	2	sogi_0001752,sogi_0027453		10274_0	6	c48f9p31078,c55160f1p0481,c703f3p21043,c67882f1p21032,c10637f5p11091,c21017f2p31136
	1280_0	4	c18418_f1p1_1837_11384,c22325_f1p0_1882_33418,c17811_f1p0_1818_11032,c4114_f1p0_2321_25392		10261_0	3	c24334_f1p0_790_16417,c13981_f1p0_1177_9685,c13649_f1p0_502_9469		10325_0	6	c16112_f1p0_616_10045,c21321_f1p0_773_14511,c24804_f1p0_1196_16712,c5561_f1p0_956_26134,c22917_f1p0_703_33666,c3516_f1p0_984_35125		10211_0	4	sogi_0073320,sogi_0046273,sogi_0007613,sogi_0030694		10275_0	11	c24163f2p01137,c11249f2p01080,c5504f3p21126,c49085f1p31154,c16515f1p01033,c19870f1p11224,c26257f2p31130,c224f6p01051,c31518f5p31102,c54427f1p01061,c7025f1p01037
	128_0	3	c23628_f1p0_3239_42665,c16327_f2p0_3171_30602,c1283_f3p0_3107_23551		10262_0	2	c2961_f1p1_622_28060,c13897_f1p0_502_34820		10326_0	9	c1644_f3p0_834_1080,c2818_f2p1_983_27964,c5759_f1p0_830_4268,c18813_f1p1_881_31829,c5431_f1p1_852_26069,c6909_f1p0_796_4468,c13167_f1p1_772_34359,c46_f10p2_866_25758,c37407_f1p2_832_48465		10212_0	3	sogi_0002643,sogi_0009900,sogi_0077879		10277_0	6	c76716f1p0946,c57723f1p1843,c44835f1p0406,c90550f2p11136,c93561f2p1976,c17832f2p0625
	128_1	1	c23578_f1p0_3259_42662		10263_0	2	c23772_f1p0_472_16069,c15190_f2p0_502_35634		10327_0	7	c34389_f1p0_962_64511,c10518_f2p0_983_32688,c30562_f1p0_1003_44845,c19278_f1p0_966_13255,c23216_f1p0_964_22429,c11025_f1p0_971_7751,c20474_f1p0_943_12551		10213_0	2	sogi_0003055,sogi_0021730		10278_0	2	c4662f1p01182,c4196f1p01136
	1282_0	2	c2521_f2p1_1810_1883,c1927_f3p3_1837_24104		10264_0	2	c6274_f1p0_471_30042,c41360_f1p0_502_50727		10329_0	3	c23220_f1p0_983_40478,c24950_f1p0_1168_61392,c42692_f1p0_1176_67890		10214_0	3	sogi_0007917,sogi_0081138,sogi_0035468		10279_0	5	c74557f1p01874,c51465f1p01112,c62433f1p0914,c48963f1p0950,c5618f4p01136
	1283_0	4	c18283_f1p0_1994_11306,c15612_f1p0_1603_9739,c12263_f1p0_1836_7653,c16665_f1p0_1805_10384		10265_0	2	c16289_f1p0_501_11206,c2862_f1p0_543_53808		10334_0	21	c25320_f1p1_911_41722,c9554_f1p0_1974_17511,c22521_f1p0_1766_42362,c17283_f1p0_2074_19965,c492_f5p5_2213_22913,c20936_f1p5_2298_32795,c17097_f1p1_1490_10624,c20736_f1p2_2277_21399,c23535_f1p1_982_15912,c1235_f4p3_2204_23510,c16803_f1p1_2255_19769,c16209_f1p0_2186_10108,c1286_f3p2_2119_23553,c19954_f1p1_814_13654,c19755_f1p0_2321_41067,c8494_f1p2_2209_27596,c15434_f1p2_2208_9636,c19937_f1p0_2412_2…		10214_1	2	sogi_0009271,sogi_0084161		1028_0	3	c104113f1p24352,c111307f1p08672,c102962f3p24655
	1284_0	2	c4735_f1p0_1922_25728,c22921_f1p0_1836_22310		10266_0	2	c24907_f1p2_501_16783,c7351_f2p2_522_30708		10335_0	2	c12162_f1p0_982_20993,c12462_f1p0_988_38873		10214_4	1	sogi_0021077		10281_0	2	c20599f1p01136,c6476f3p01626
	1285_0	17	c798_f9p19_1544_370,c19466_f1p2_734_11974,c17084_f3p0_745_31026,c5260_f2p9_1836_25987,c134_f59p25_1788_32,c355_f24p11_1525_22839,c28812_f1p0_460_34298,c14415_f6p1_929_30412,c16922_f1p23_1674_10526,c5526_f1p2_1691_26115,c5545_f2p2_1142_26126,c12859_f1p1_1787_18648,c1085_f6p4_1295_23383,c8915_f2p7_1207_5662,c28753_f1p0_453_34254,c2386_f2p1_943_1765,c25514_f1p0_757_42690		10267_0	2	c2814_f1p0_501_27960,c30197_f3p0_772_44605		10336_0	20	c23648_f2p2_871_40733,c715_f2p1_909_23077,c26004_f2p0_828_17465,c5059_f2p0_829_3785,c774_f4p2_940_348,c14436_f1p2_982_35172,c16326_f2p2_942_36337,c16339_f1p2_867_36342,c13541_f4p2_925_8424,c6154_f3p1_863_26429,c23121_f1p0_612_15650,c5893_f1p0_411_4357,c7313_f2p1_1042_4716,c11767_f3p2_822_7344,c26317_f5p1_921_34020,c1627_f3p0_891_1487,c6602_f1p0_953_36354,c23872_f2p2_870_14453,c26272_f2p1_967_3398…		10215_0	1	sogi_0026860		10282_0	2	c24214f1p01132,c30267f1p02508
	1286_0	4	c1976_f3p2_1834_1386,c21861_f1p2_785_13329,c9591_f2p2_1632_6042,c3580_f1p2_1633_25082		10268_0	2	c10542_f1p1_501_32702,c17353_f2p2_1218_36951		10337_0	5	c5424_f1p0_978_18797,c11972_f2p0_919_33598,c19039_f2p1_982_37970,c3989_f1p0_1138_3063,c15039_f1p0_902_10369		10215_1	2	sogi_0062060,sogi_0004233		10283_0	7	c53354f1p11054,c23522f2p11136,c53666f1p11102,c65739f1p01022,c93704f2p01023,c9727f1p0865,c99187f1p11296
	1287_0	7	c18252_f1p0_1368_11289,c12672_f1p1_1349_7902,c22622_f1p0_923_13751,c5856_f1p0_1333_26292,c15264_f1p1_1214_19186,c20859_f1p1_1292_21451,c7311_f1p1_1455_16714		10270_0	2	c21534_f1p1_500_39473,c40675_f1p0_685_50339		10339_0	2	c37040_f1p0_1349_48249,c26084_f2p0_982_42160		10216_0	3	sogi_0041773,sogi_0015461,sogi_0015644		10285_0	2	c41450f1p31293,c33858f2p51136
	1287_2	8	c13485_f1p0_1247_30042,c1796_f2p0_1406_1217,c10264_f1p0_1261_17762,c18293_f2p0_1463_11309,c3224_f1p0_1373_15254,c11110_f1p0_1268_28850,c19191_f1p0_1458_32013,c2486_f1p0_1335_24525		1027_0	5	c17537_f2p0_1589_12060,c13065_f2p1_1485_34301,c21527_f1p1_1642_39467,c20161_f1p0_1684_23580,c8366_f2p0_1520_5995		10340_0	2	c31779_f1p0_1578_45561,c27851_f1p0_982_43203		10216_2	1	sogi_0026740		10286_1	2	c41477f1p0918,c60981f1p0511
	1287_3	2	c14911_f1p0_1834_9322,c3452_f1p0_2010_35101		10271_0	2	c32117_f1p1_500_45752,c44206_f1p0_1672_52331		10341_0	4	c31067_f1p0_982_45137,c28619_f1p0_545_43661,c4492_f1p0_1685_3050,c10175_f1p0_559_7167		10217_0	3	sogi_0006331,sogi_0023444,sogi_0007324		10286_2	5	c31513f2p11260,c40409f1p11386,c92930f1p11261,c6373f1p11377,c54289f1p0967
	1288_0	6	c19463_f1p1_1834_11971,c22845_f1p2_810_33637,c818_f6p2_1794_23157,c2194_f2p1_1744_1586,c1920_f2p2_1812_1333,c12092_f1p2_1797_29345		10272_0	3	c6241_f1p1_499_4570,c5905_f1p2_430_29806,c8002_f1p3_494_31105		10342_0	9	c20213_f1p6_694_12402,c616_f6p2_870_22997,c34106_f2p0_861_46579,c7579_f1p1_801_27125,c28870_f1p0_503_34342,c24644_f1p2_767_33857,c19201_f3p2_874_32017,c676_f14p6_857_279,c9758_f1p0_799_6148		10217_3	1	sogi_0038525		10286_4	6	c79168f4p71065,c46590f3p51136,c13358f1p0593,c53844f1p41075,c59248f6p81113,c49965f2p21009
	1289_0	5	c6081_f1p0_1645_3982,c2654_f1p0_1834_34765,c17437_f1p0_1772_10820,c5558_f1p0_1865_3669,c2673_f1p0_1748_15055		10273_0	8	c14054_f1p0_1175_34931,c27542_f1p0_1207_43025,c37493_f1p2_1282_48515,c4588_f1p0_981_29028,c10787_f1p1_1248_20551,c28363_f1p3_1127_43501,c1372_f3p3_1261_26931,c10474_f1p1_499_7369		10342_1	3	c12097_f1p0_496_8465,c8727_f1p0_1147_31557,c36184_f1p0_982_47755		10218_0	2	sogi_0016273,sogi_0072684		10286_5	5	c47214f1p0902,c5445f2p1963,c26771f1p0937,c94706f1p01192,c35636f1p0971
	1290_0	3	c17715_f1p0_1786_20148,c8633_f1p1_1768_27657,c11221_f1p0_1834_38360		10274_0	2	c32553_f1p0_815_46004,c20712_f1p0_499_23783		10343_0	2	c39184_f1p0_982_49483,c5661_f1p0_1219_4204		10219_0	1	sogi_0098574		10286_8	9	c11864f3p0724,c548f9p3795,c5168f1p0618,c11215f1p0817,c58994f4p1779,c75763f1p3889,c36247f6p1779,c40911f1p2917,c51968f1p1770
	1291_0	3	c22035_f1p0_1597_21938,c3869_f1p1_1806_25251,c16013_f1p1_1833_9990		10275_0	2	c28539_f1p2_498_43609,c3669_f1p0_1174_54102		10344_0	4	c8416_f1p0_2355_5356,c5019_f1p1_889_29272,c42571_f1p1_982_51418,c5242_f1p0_2810_35788		10219_1	2	sogi_0010866,sogi_0009402		10286_22	5	c630f20p61191,c22949f1p01246,c99757f1p51083,c94193f1p0907,c55843f1p01251
	129_0	3	c11955_f1p0_3282_38655,c10407_f1p0_3170_38009,c2591_f1p0_3480_34738		10276_0	2	c9956_f1p0_629_32347,c36637_f1p0_498_48007		10345_0	2	c9486_f1p0_1507_5985,c2298_f1p0_982_53625		10220_0	2	sogi_0025998,sogi_0016634		10287_0	6	c65535f1p01035,c59302f5p31078,c49075f1p0556,c40567f2p31130,c67931f1p31376,c15026f1p31013
	1292_0	3	c7763_f1p1_1775_27218,c6519_f1p0_1833_26627,c4602_f1p0_1745_15758		10277_0	4	c20235_f1p0_1585_23603,c4651_f1p1_1005_54481,c7396_f1p0_1335_5348,c15957_f1p1_497_10978		10346_0	2	c16595_f1p0_982_10341,c36563_f1p2_1345_47963		10220_1	1	sogi_0060673		10288_0	6	c60169f5p21134,c11371f12p31027,c83586f1p3865,c72660f1p21001,c51634f1p0449,c69756f1p1961
	1293_0	7	c2405_f6p6_1743_1782,c13908_f2p5_1832_8569,c11838_f1p3_1485_7393,c22294_f1p1_1672_33397,c14739_f1p2_1771_9232,c1007_f5p1_1809_23312,c24096_f1p5_1793_14545		10278_0	2	c19354_f1p0_497_13299,c8486_f1p0_1192_55866		10348_0	2	c8257_f1p0_999_5930,c16692_f1p0_982_30850		1022_1	2	sogi_0071206,sogi_0072950		10289_0	3	c73576f1p01069,c66397f3p01140,c95934f1p01334
	1294_0	2	c18766_f1p0_1832_11585,c9273_f1p0_1869_37505		10279_0	2	c16287_f1p1_496_11204,c27814_f2p0_1120_43182		10349_0	9	c535_f5p0_981_480,c11311_f2p0_967_33185,c7368_f4p0_932_30716,c23344_f1p2_967_14169,c9405_f1p2_932_5944,c5187_f1p1_922_25953,c10493_f1p0_669_56554,c4562_f1p0_935_18529,c6674_f1p0_963_30291		10221_0	3	sogi_0065730,sogi_0028337,sogi_0027970		10290_0	2	c54873f1p01132,c97223f1p02506
	1295_0	5	c10844_f1p0_1674_28715,c6126_f1p0_1743_36171,c21755_f1p1_1441_21821,c1175_f4p2_1739_680,c19187_f1p1_1832_11826		10279_1	3	c38197_f1p0_1287_66073,c1297_f2p0_1333_1172,c17901_f4p0_1341_37046		10350_0	6	c1434_f2p0_981_1304,c2562_f1p0_769_2164,c10995_f1p0_468_7730,c20131_f1p0_981_32438,c8383_f1p0_1150_27531,c16008_f1p1_966_36136		10221_2	2	sogi_0036849,sogi_0010465		1029_0	3	c107058f1p04452,c105046f1p04712,c114138f1p04591
	1296_0	2	c2665_f1p0_1831_24615,c13387_f1p0_1832_39259		10280_0	2	c7982_f1p0_496_31095,c8600_f1p0_696_6146		1035_0	2	c36656_f1p0_2086_48019,c8670_f1p0_2015_55935		10222_0	1	sogi_0008147		10291_0	2	c82102f1p21185,c10623f4p31135
	1298_0	3	c16287_f3p0_1831_30571,c4117_f1p0_1862_2833,c21350_f1p0_1212_13036		1028_0	3	c3603_f1p1_1639_2804,c45094_f1p0_1527_52838,c18940_f1p0_1684_37912		10351_0	9	c5901_f1p0_843_36069,c10560_f1p0_794_6623,c4362_f2p0_807_25526,c4034_f1p1_981_3095,c1713_f4p1_840_27240,c7084_f1p0_426_5140,c22363_f1p0_655_39957,c2021_f6p1_772_27452,c24952_f1p0_876_16807		10222_1	3	sogi_0010071,sogi_0006909,sogi_0045168		10292_0	7	c55279f1p1868,c14363f1p1710,c82872f1p11206,c46552f4p21010,c12043f1p11131,c81443f1p21131,c96116f1p31164
	1299_0	2	c9658_f1p0_2900_37696,c3060_f1p0_1830_24804		10281_0	2	c6267_f1p0_1270_30037,c21142_f1p2_496_39244		10352_0	2	c10225_f1p0_981_7207,c10621_f1p1_2058_56599		10223_0	2	sogi_0038321,sogi_0015555		10293_0	4	c34796f1p0581,c22245f1p01070,c48807f1p01005,c20438f1p01133
	1300_0	5	c20156_f1p0_1712_21158,c29002_f1p0_346_34446,c8878_f1p0_1677_5636,c11252_f1p0_1830_38368,c22114_f1p0_1894_21973		10282_0	2	c30289_f1p0_496_44663,c5702_f1p0_493_4228		10353_0	5	c10887_f1p0_981_7657,c26218_f1p1_926_42234,c1414_f2p0_972_1286,c3851_f1p0_948_2973,c2502_f1p0_953_24533		10223_1	1	sogi_0081774		10294_0	6	c40845f2p1636,c38980f1p41707,c29441f2p61134,c74245f1p81430,c51600f1p21757,c2133f8p51772
	1301_0	4	c3488_f1p0_2080_25030,c11183_f1p0_1828_6989,c19578_f1p0_1749_32203,c10361_f1p0_1714_28482		10283_0	2	c10678_f1p1_495_7508,c20436_f1p1_504_38816		10354_0	2	c30952_f2p1_1053_45062,c24477_f1p0_981_16506		10224_0	2	sogi_0010406,sogi_0010407		10296_0	7	c23831f1p0905,c73287f1p01135,c75582f1p0835,c80767f4p01064,c82294f1p0739,c67737f1p0630,c77449f1p0780
	130_0	6	c6580_f2p1_3168_26660,c18086_f1p1_1950_20296,c21072_f1p1_1448_12883,c22180_f1p0_6420_42210,c17224_f1p0_1426_10704,c7525_f1p1_3041_36769		10284_0	2	c36230_f1p0_1357_65267,c19407_f1p0_495_13332		10356_0	2	c23137_f1p0_1269_40425,c16179_f1p0_981_58524		10224_2	1	sogi_0017605		10299_0	5	c28711f1p01114,c49843f1p01075,c28126f1p0657,c23118f2p0774,c6956f1p0721
	1302_0	2	c19050_f1p0_1827_31955,c8442_f2p0_1853_5368		10285_0	2	c3774_f1p0_499_28552,c25696_f1p0_495_25596		10357_0	3	c18913_f1p0_958_13010,c17242_f1p0_981_58928,c4253_f1p1_1160_2911		10225_0	2	sogi_0004499,sogi_0015792		10300_0	9	c14190f2p01017,c65808f1p01068,c36869f1p2934,c24057f1p01273,c20144f2p2999,c45317f1p3885,c657f19p41070,c12138f2p2780,c24043f1p41067
	1303_0	3	c7352_f1p0_1658_16728,c15494_f1p0_1718_9671,c4224_f1p0_1826_2894		10286_0	3	c4424_f1p0_1051_18480,c2230_f1p0_696_17727,c18626_f2p1_495_37697		10358_0	2	c12573_f1p0_981_18562,c34204_f1p0_1005_46649		10226_0	2	sogi_0118180,sogi_0020035		1030_0	3	c103338f2p04648,c104643f1p04591,c114206f1p04367
	1304_0	8	c2902_f2p0_1733_15145,c20771_f1p0_1751_32703,c7741_f2p0_1729_27207,c10381_f1p0_1705_28493,c19103_f1p1_1766_20715,c12175_f1p0_1716_7600,c18829_f1p1_1874_11624,c14007_f3p1_1826_8652		10287_0	5	c18915_f1p0_946_59098,c1564_f2p0_1030_1428,c15210_f1p1_748_35647,c13937_f1p2_494_9655,c36120_f1p1_613_47720		10359_0	14	c19152_f1p0_826_13168,c20817_f1p0_968_14187,c17971_f1p0_981_20244,c5014_f1p0_578_3342,c16579_f1p0_770_39682,c898_f2p0_985_798,c10957_f1p0_856_28780,c1311_f3p0_761_1186,c7617_f2p0_822_4902,c18755_f2p0_827_37806,c10370_f2p0_813_7296,c17911_f4p0_841_37056,c28574_f1p0_739_62812,c20509_f1p0_920_38865		10226_1	1	sogi_0112988		10301_0	2	c95812f1p02427,c6209f1p01134
	1305_0	2	c6458_f1p0_1830_26596,c15588_f1p0_1826_19310		10288_0	2	c17812_f1p0_494_12286,c23314_f1p0_958_24725		10360_0	3	c14038_f1p0_981_30307,c1601_f2p0_965_23823,c19547_f1p0_891_32186		10227_0	2	sogi_0031717,sogi_0007914		10302_0	2	c65058f1p01058,c4159f8p01132
	1306_0	3	c8328_f1p0_1803_27501,c5489_f2p0_1826_35894,c14801_f1p1_1773_9271		10289_0	5	c20416_f1p0_494_13933,c7711_f2p1_636_30921,c21605_f1p1_581_60111,c42453_f1p1_484_51350,c7060_f1p1_648_30528		1036_0	9	c8661_f1p1_2013_19861,c15342_f1p1_2086_58220,c21511_f1p0_1161_14631,c16900_f1p1_968_11598,c34529_f1p1_1910_46836,c8389_f1p1_2014_31344,c29061_f1p1_1127_43936,c10188_f1p0_1972_28407,c9664_f1p1_1640_32168		10227_3	1	sogi_0084367		10304_0	2	c94337f1p01848,c24632f2p01134
	1307_0	2	c22545_f1p0_1825_13712,c4051_f1p0_1758_25348		10290_0	2	c22050_f1p0_1312_14966,c13501_f1p0_494_34561		10362_0	3	c23912_f1p1_852_40889,c8233_f1p0_899_27463,c11857_f1p0_980_8305		10228_1	2	sogi_0005922,sogi_0065621		10306_0	3	c9768f1p01034,c47628f1p01185,c36418f3p01134
	1308_0	4	c6324_f1p1_1763_26524,c5382_f1p0_1345_3564,c3107_f1p1_1825_24829,c9690_f1p0_1889_6106		10291_0	2	c2275_f1p2_490_27613,c1635_f2p0_493_1494		10363_0	2	c18657_f1p0_980_12834,c2918_f1p0_902_28031		10229_0	2	sogi_0110023,sogi_0014379		10307_0	2	c53917f1p01249,c32408f2p01129
	1309_0	6	c21764_f1p3_1869_13276,c19551_f1p5_1867_12020,c2916_f1p0_1800_24728,c11707_f1p0_1825_29164,c1393_f3p0_1776_23645,c14500_f2p2_1767_9088		10292_0	2	c40592_f1p0_765_50292,c10635_f1p0_492_7479		10364_0	2	c1472_f3p0_980_27023,c9490_f1p0_966_37615		10229_3	1	sogi_0013262		10308_0	2	c73156f1p01192,c46648f1p01130
	1311_0	11	c29034_f1p0_560_34471,c1336_f5p2_1824_820,c13195_f1p1_1087_8224,c20351_f1p0_1797_32527,c22703_f1p0_471_13792,c12273_f1p0_1235_38796,c5995_f1p0_957_16245,c16617_f1p0_1295_39698,c23833_f2p1_1793_22640,c21138_f1p1_1722_12916,c10617_f1p1_1532_6657		10293_0	3	c8773_f1p0_619_6258,c17504_f2p1_492_12029,c2225_f1p0_669_27579		10365_0	2	c6716_f1p0_990_4891,c2308_f2p2_980_27631		1023_0	5	sogi_0004148,sogi_0001281,sogi_0023935,sogi_0092726,sogi_0022192		10309_0	2	c74685f1p11294,c61298f1p11134
	131_0	11	c15289_f1p1_1490_9544,c8968_f1p1_1564_17287,c21506_f1p2_3089_41895,c719_f11p5_3049_23080,c13274_f1p3_3168_29932,c7677_f1p0_1024_16844,c5138_f1p0_3036_35742,c11000_f1p0_3295_38266,c6087_f1p1_3150_36152,c10883_f1p4_2968_28741,c1966_f2p2_2969_24141		10294_0	7	c7839_f1p1_1077_31003,c10879_f2p0_576_7651,c27078_f1p0_2550_62240,c5821_f1p0_1417_4310,c25252_f1p0_491_41683,c4325_f1p0_893_3296,c6077_f1p1_2265_55013		10366_0	3	c9922_f1p1_933_32325,c3856_f1p1_998_28594,c2360_f1p2_980_27661		10231_0	2	sogi_0104318,sogi_0005378		10310_0	5	c568f4p11002,c66706f2p11121,c123903f4p11122,c26050f1p1946,c123068f7p11133
	1312_0	3	c18820_f1p1_1851_31835,c13327_f1p1_1422_29965,c14521_f2p1_1824_9108		10295_0	2	c20592_f1p0_490_38916,c23032_f1p0_725_60658		10368_0	4	c4387_f1p0_980_54369,c4729_f1p0_1155_25725,c8687_f1p0_522_6204,c42155_f1p0_507_51178		10232_0	2	sogi_0070914,sogi_0014070		1031_0	2	c102834f3p24649,c102990f2p34619
	1313_0	2	c17663_f1p2_1824_10945,c6128_f1p0_1812_36172		10296_0	3	c9330_f1p1_505_6624,c36413_f1p0_439_47882,c42183_f1p0_490_67691		10369_0	6	c23023_f1p1_801_15587,c13648_f1p0_800_30133,c2656_f1p1_904_2221,c19693_f1p0_953_23398,c10598_f1p0_980_6647,c17552_f2p0_800_12074		10233_0	2	sogi_0093573,sogi_0015487		10311_0	5	c123342f11p31133,c123569f8p21125,c124232f2p21056,c41635f1p01201,c41009f1p04100
	13_0	2	c5019_f1p0_3313_35690,c12984_f1p0_3439_39085		10297_0	11	c7455_f1p1_735_5393,c10631_f1p0_489_32761,c42780_f1p1_1409_51542,c17941_f3p0_660_37083,c1450_f2p0_640_1319,c41644_f1p0_478_50882,c8478_f1p1_748_31408,c20977_f1p1_1521_59862,c43661_f1p0_678_52029,c19050_f1p0_1515_13110,c34116_f2p0_719_46589		10370_0	13	c7781_f1p0_1012_4998,c4590_f2p0_975_3099,c1381_f5p0_1059_860,c5359_f1p0_961_3549,c22464_f1p0_1027_22121,c11495_f1p0_980_29058,c23633_f4p0_1019_14325,c6221_f1p0_1106_4072,c2957_f1p0_966_34909,c3021_f2p0_1007_24785,c22705_f1p0_1106_13794,c11779_f1p0_878_33476,c14579_f1p0_935_18888		10233_2	1	sogi_0036728		10312_0	2	c2605f1p01136,c87145f1p11162
	1314_0	4	c15868_f1p0_1823_9904,c19441_f1p0_1461_32136,c5004_f1p0_1917_3336,c21821_f1p0_1591_13309		10298_0	2	c18118_f3p0_531_37238,c15432_f1p0_488_10633		1037_0	12	c18780_f1p0_2085_11593,c2340_f1p1_1443_53642,c7082_f1p2_1123_5138,c40795_f1p0_767_50413,c28114_f1p1_760_43346,c7245_f3p1_2049_26962,c16087_f1p0_1995_19500,c18838_f1p0_1541_20606,c21156_f1p0_1946_21577,c2511_f1p1_1981_24538,c21779_f1p0_1972_33171,c16019_f1p1_810_11021		10236_0	2	sogi_0031889,sogi_0001575		10313_0	7	c46349f2p01059,c42683f2p1979,c12849f1p0805,c30916f1p1986,c95979f1p1972,c3356f1p01061,c66687f1p11004
	1315_0	6	c1420_f3p0_1760_896,c15595_f1p0_1733_19313,c12177_f1p0_1528_7601,c7281_f1p0_1881_26981,c1039_f4p0_1748_23341,c13406_f1p0_1823_30000		10299_0	3	c40001_f1p1_2277_49947,c3215_f1p0_1373_53940,c28936_f1p0_488_43862		10371_0	4	c1769_f3p0_979_1618,c28115_f1p1_946_62648,c22850_f1p0_805_15477,c34045_f2p1_861_46521		10236_3	1	sogi_0113210		10314_0	7	c15242f2p01012,c9626f1p01212,c44506f1p01095,c31797f1p01345,c23999f1p01149,c53278f1p0815,c46972f1p01369
	1316_0	2	c9379_f1p0_2008_17444,c4753_f1p0_1822_3196		10300_0	2	c35470_f1p1_488_47343,c41892_f1p1_614_51031		10373_0	6	c25626_f1p0_986_17232,c17613_f2p0_979_12130,c20754_f1p0_818_12705,c17998_f6p1_881_37136,c3047_f1p0_1308_2195,c42007_f1p0_1369_67623		10237_0	2	sogi_0095351,sogi_0026720		10315_0	5	c442f13p21101,c50720f1p1959,c4599f1p11126,c30403f2p01077,c80953f2p11188
	1317_0	10	c17320_f1p1_1734_10757,c12917_f1p2_1501_29755,c19648_f1p0_1560_32232,c7777_f1p4_1822_4995,c17570_f1p3_1678_10888,c20517_f1p0_1556_21305,c6994_f1p0_1621_36533,c1638_f4p3_1612_1074,c13473_f2p2_1577_8388,c7949_f2p1_1628_5086		1030_0	3	c8940_f1p0_1443_19954,c19444_f1p1_1553_38208,c41084_f1p2_1683_50572		10374_0	2	c2610_f1p1_1467_27817,c18461_f1p1_979_12707		10238_0	3	sogi_0005658,sogi_0087404,sogi_0009829		10316_0	9	c12331f1p01133,c9286f3p1930,c123355f5p41110,c123667f5p41055,c123437f3p31085,c124051f11p51040,c40025f1p41102,c863f4p2845,c123377f4p31063
	1318_0	3	c10528_f4p2_1822_6601,c923_f6p0_1821_23243,c10318_f1p0_1702_37974		10301_0	2	c16084_f1p0_487_36188,c18073_f1p0_472_22819		10375_0	10	c3839_f1p1_875_2673,c114_f3p3_979_25813,c190_f8p1_942_164,c10847_f1p0_976_17973,c4819_f1p1_1011_3626,c8708_f1p0_976_27696,c15738_f1p3_854_35984,c6740_f4p2_959_30335,c46922_f6p3_967_53205,c3153_f1p0_940_24852		10239_0	3	sogi_0010596,sogi_0009315,sogi_0019532		10317_0	6	c984f10p0993,c66671f4p21128,c16347f3p11133,c19480f1p1705,c43205f1p0948,c11780f1p01112
	1319_0	9	c8602_f2p1_1777_5465,c3795_f1p1_1671_2644,c14130_f2p0_1821_8760,c11223_f1p1_949_7017,c16717_f1p3_1656_30866,c8408_f1p0_1445_5350,c20114_f1p2_1747_12346,c16541_f1p1_1180_10312,c17425_f1p3_1774_31191		10302_0	2	c9035_f1p2_730_31769,c31526_f1p1_487_45406		10376_0	6	c1602_f2p0_867_53437,c40637_f1p0_808_50319,c11992_f1p0_750_8393,c38466_f1p0_928_49058,c12047_f1p0_979_33643,c22802_f1p0_991_40219		10239_1	4	sogi_0034506,sogi_0013315,sogi_0000842,sogi_0003305		10318_0	4	c2257f4p01032,c12744f1p01133,c58518f1p01070,c37926f1p01038
	1320_0	2	c1713_f2p1_1820_1143,c21288_f1p1_1790_21628		10304_0	2	c4644_f2p2_500_29060,c12168_f1p1_485_33713		10377_0	2	c12682_f1p0_979_34044,c1408_f2p0_979_1281		10240_0	1	sogi_0003474		10319_0	3	c19771f1p01134,c39222f1p12737,c35863f1p0854
	1321_0	9	c14145_f4p2_1687_30359,c4365_f1p0_1351_35431,c474_f16p2_1714_153,c2407_f2p2_1820_1784,c7035_f2p2_1652_4541,c19926_f1p2_1735_12243,c20678_f1p3_1638_32658,c3717_f1p3_1089_2604,c5768_f3p3_1734_26238		10305_0	3	c28996_f1p0_919_62964,c3646_f2p0_907_2832,c21886_f1p0_485_39668		10379_0	5	c12849_f1p0_805_8936,c18522_f1p0_972_31700,c44779_f1p1_1004_52657,c25410_f1p0_985_25498,c16752_f2p1_979_36589		10240_1	3	sogi_0096532,sogi_0006902,sogi_0004332		10320_0	2	c63313f1p01094,c26962f1p01133
	132_0	8	c17438_f1p0_3285_40059,c6846_f1p1_3300_36463,c19398_f1p0_1048_32114,c20074_f1p0_3277_41222,c11173_f1p1_3130_38339,c10273_f1p2_3168_37947,c3462_f1p3_3253_35107,c624_f8p4_3185_23005		10306_0	3	c7153_f1p0_485_55389,c8101_f1p0_449_31166,c13058_f2p0_473_9078		10380_0	2	c23503_f1p1_979_40651,c38328_f1p1_1893_48976		1024_0	3	sogi_0001430,sogi_0021080,sogi_0023204		1032_0	16	c109668f1p04439,c109502f1p14341,c114659f1p04458,c114301f1p14311,c112117f1p04301,c105599f1p04595,c105558f1p04412,c113864f1p04314,c105739f1p04487,c109337f1p04622,c114429f1p04487,c109854f1p04533,c111565f1p04423,c110752f1p04675,c111348f1p04645,c106669f1p04889
	1323_0	6	c13399_f1p1_999_8349,c13979_f3p1_1815_8631,c17548_f1p0_2063_31248,c22838_f1p0_1932_22282,c3475_f1p1_1794_15337,c1037_f5p0_1819_23339		10307_0	2	c6797_f1p0_1429_55256,c13850_f1p0_484_9591		1038_0	3	c19097_f1p0_2045_40779,c7542_f1p0_2047_16792,c31215_f1p1_2084_45224		1024_1	2	sogi_0049221,sogi_0062548		10321_0	4	c31536f1p0424,c24253f3p2967,c74086f1p21088,c56747f3p21133
	1324_0	3	c8066_f2p0_1804_16983,c13019_f1p0_868_29802,c22939_f1p0_1819_33672		10308_0	3	c24171_f1p0_791_16321,c22211_f1p0_436_15065,c11605_f1p0_484_33368		10382_0	3	c25280_f1p0_979_61519,c28199_f1p0_1559_43394,c7714_f1p0_1098_30923		1024_4	1	sogi_0088036		10323_0	5	c123871f1p01132,c40657f1p01598,c45584f1p01078,c32331f4p01085,c27677f1p01036
	1325_0	5	c17407_f1p1_1818_20021,c2699_f1p0_2060_24631,c17147_f1p1_1746_31056,c11422_f2p0_1616_7140,c17279_f1p0_1810_31122		10309_0	2	c36658_f1p0_484_48021,c40082_f1p0_630_49991		10383_0	3	c37514_f1p0_951_65790,c30778_f2p0_1229_44961,c12700_f1p0_979_7916		10241_0	2	sogi_0041956,sogi_0033003		10324_0	4	c19856f1p01088,c123926f3p11103,c123052f5p11130,c42703f1p01110
	1327_0	3	c20210_f1p0_2079_41286,c16041_f1p1_2145_19479,c11478_f1p0_1818_29046		1031_0	3	c2398_f1p1_2007_53661,c14599_f1p0_1683_57959,c39092_f1p1_1676_49432		10385_0	6	c45816_f1p1_939_68953,c769_f4p1_944_26380,c5748_f1p0_979_36005,c8598_f1p0_940_17173,c16221_f2p0_921_11157,c27080_f1p1_827_62241		10241_1	1	sogi_0007146		10325_0	8	c28876f3p11057,c61715f4p11064,c29227f1p01008,c79595f5p1914,c12525f1p0669,c31816f5p01080,c43559f1p0610,c4475f1p11132
	1328_0	8	c14764_f1p3_1529_9246,c1358_f2p1_1642_23614,c22072_f1p1_1817_33290,c13961_f3p3_1697_8615,c19116_f1p1_1513_31977,c6120_f1p2_1535_4006,c9550_f2p1_1650_6020,c888_f4p1_1696_23217		10312_0	3	c23249_f1p0_482_15730,c779_f2p0_541_26390,c37117_f1p0_676_48293		10386_0	3	c5331_f1p0_920_16016,c22340_f1p0_979_42272,c10429_f1p0_809_28520		10241_3	1	sogi_0082606		10326_0	2	c65079f1p01174,c4017f1p01132
	1329_0	2	c14005_f3p0_1788_8651,c11689_f1p0_1816_7300		10313_0	2	c5460_f2p0_534_29536,c12784_f1p0_482_34116		10387_0	6	c8138_f1p0_917_19682,c8372_f2p0_984_31334,c13601_f3p0_978_9438,c8801_f1p0_959_5586,c2311_f1p1_965_24432,c4404_f1p0_925_28925		10243_0	2	sogi_0027925,sogi_0031329		10327_0	7	c18556f2p01122,c8905f2p01290,c54999f2p01096,c68135f1p03016,c3936f2p0738,c51946f1p01446,c57982f1p0836
	1330_0	3	c16444_f1p0_1816_10258,c19802_f1p0_907_12169,c7507_f1p0_1852_27093		10314_0	6	c10372_f1p1_982_7297,c5137_f1p0_1236_29347,c24347_f1p1_1213_16426,c3282_f1p0_1071_2623,c38152_f1p0_782_48883,c3113_f1p0_481_28149		10388_0	5	c25506_f1p0_978_17152,c5468_f1p1_1197_29541,c28853_f1p0_651_43812,c10070_f1p0_616_20341,c4798_f1p0_1487_35600		10243_1	1	sogi_0035519		10328_0	4	c31573f2p11132,c44754f1p1944,c88325f1p11975,c5432f2p1854
	1331_0	3	c10846_f1p1_1753_28717,c12403_f1p1_1816_29488,c8789_f1p0_1657_17233		10315_0	2	c39354_f1p1_481_49578,c9919_f1p0_2027_7008		10389_0	2	c7550_f1p0_2081_4865,c17074_f1p0_978_36777		10244_0	3	sogi_0020522,sogi_0030548,sogi_0039483		10330_0	18	c7278f3p4996,c115922f1p2893,c43716f1p02207,c101027f56p71017,c123980f6p2997,c17830f2p0740,c75978f1p31132,c118763f1p11082,c88529f1p01129,c40954f13p2962,c115704f1p2711,c117774f1p11000,c96582f1p01266,c122836f5p2977,c117651f1p21095,c2842f1p0886,c99857f1p11015,c82907f1p41710
	133_0	2	c20548_f1p0_3003_41468,c10064_f1p1_3165_37859		10316_0	3	c13991_f1p0_480_9692,c23645_f1p0_685_24845,c18471_f1p0_1492_22966		10390_0	2	c26022_f1p0_978_42124,c3334_f1p0_1214_18109		10244_2	1	sogi_0025934		1033_0	5	c110846f1p04419,c108700f1p14212,c109138f1p04186,c105511f1p04566,c111833f1p04175
	1332_0	4	c19221_f1p0_1779_40833,c5711_f1p0_1816_35986,c23528_f1p0_1793_14268,c9047_f2p0_1891_5739		10317_0	2	c40459_f1p0_669_66981,c25139_f1p0_480_25391		1039_0	2	c16816_f1p0_2084_19779,c8367_f1p1_2147_27524		10248_0	3	sogi_0009206,sogi_0002102,sogi_0016204		10331_0	2	c4394f1p01275,c16398f1p01153
	1333_0	14	c1147_f3p0_1771_23440,c20640_f1p0_1432_32644,c15350_f1p0_1367_9582,c19611_f1p6_1663_12058,c6062_f2p0_1734_16267,c6461_f1p4_1800_4204,c16897_f1p0_1661_30944,c12229_f1p1_1292_7635,c1725_f4p4_1766_1153,c23136_f3p0_1790_33764,c1424_f2p0_1658_23672,c9822_f1p0_1320_28226,c15255_f1p1_1054_9521,c13770_f1p0_1816_39406		10318_0	2	c9408_f2p0_466_6677,c18639_f2p2_478_37709		10391_0	4	c7490_f1p0_984_5415,c35339_f1p1_978_47269,c26554_f1p1_924_42430,c7253_f1p0_971_5250		10249_0	4	sogi_0021976,sogi_0106755,sogi_0014294,sogi_0026476		10331_2	1	c61566f1p0339
	1334_0	3	c23615_f1p0_1815_14318,c12326_f1p0_1220_7692,c9026_f1p1_2063_27843		10319_0	2	c8973_f2p0_481_31722,c17423_f3p0_477_11956		10392_0	5	c38398_f1p1_538_49018,c7898_f1p0_2163_16927,c7925_f1p0_1221_5700,c3378_f1p0_978_2403,c12950_f1p1_1601_29773		10249_4	1	sogi_0105013		10332_0	3	c12324f1p01130,c24236f1p01217,c27664f1p01049
	1335_0	5	c22639_f1p1_1815_33543,c6422_f1p1_1786_26579,c5002_f1p0_1001_3335,c21068_f1p0_1540_12882,c23398_f1p0_1564_22508		10320_0	3	c23129_f1p0_812_15656,c14528_f1p0_475_35231,c28616_f1p0_426_43658		10393_0	10	c9896_f1p0_965_37785,c12676_f1p0_942_7905,c23386_f1p2_951_60785,c9228_f1p0_915_27952,c25978_f1p0_943_25695,c40966_f1p3_870_50505,c23888_f1p0_826_16142,c1198_f2p0_948_1075,c15659_f1p0_978_9767,c38219_f1p1_821_48916		10250_0	1	sogi_0026360		10333_0	3	c74918f1p01020,c39554f1p0743,c4738f3p01131
	1336_0	2	c14528_f2p0_1796_9115,c12572_f1p1_1815_38921		1032_0	9	c3791_f1p0_1282_54150,c2188_f1p0_1498_1921,c40155_f1p0_902_50027,c15353_f1p0_855_35743,c3740_f1p0_1682_2898,c44755_f1p1_1690_68755,c34138_f2p1_1612_46609,c7025_f1p0_1438_30508,c35508_f1p2_1339_47365		10395_0	2	c30936_f1p2_975_45052,c21663_f1p0_978_33114		10250_1	2	sogi_0021912,sogi_0051673		10334_0	3	c8117f1p11131,c94060f1p03311,c47031f1p01113
	1338_0	4	c2768_f1p0_1814_34824,c10377_f1p0_1586_28490,c6883_f1p0_1827_4447,c2294_f1p0_1768_34612		10321_0	2	c32159_f1p0_516_45776,c16992_f2p0_474_22603		10396_0	2	c27305_f1p0_1075_42881,c2528_f1p0_977_2144		1025_0	2	sogi_0022309,sogi_0004523		10335_0	11	c115447f1p0864,c36816f1p1960,c31688f1p1637,c5212f1p01131,c36279f4p21011,c17386f4p31108,c73538f1p11213,c24907f1p0637,c11006f2p21128,c99565f3p21009,c28971f6p31025
	1339_0	2	c10570_f1p1_1813_17872,c18670_f1p1_1622_11529		10322_0	2	c18500_f1p1_473_12732,c6225_f1p1_1374_4560		10397_0	13	c25635_f1p2_737_41898,c10778_f2p1_892_7581,c17360_f3p1_977_11897,c10620_f1p1_856_32754,c21498_f1p1_1034_14626,c2945_f3p0_968_28050,c14125_f2p0_948_8755,c1848_f2p0_932_24031,c63_f8p1_835_25772,c17278_f1p0_821_10735,c24825_f2p0_934_16727,c45121_f1p0_469_52853,c15138_f1p0_927_9453		1025_1	1	sogi_0086112		10336_0	2	c41556f1p01932,c14361f2p01124
	134_0	6	c5598_f1p0_2932_35932,c11257_f2p0_2902_28930,c16678_f1p0_3165_39728,c12046_f1p0_1028_29320,c1823_f2p0_3055_24009,c21864_f1p0_1511_13330		10323_0	2	c24809_f1p0_775_61335,c19507_f1p0_473_23316		10398_0	3	c19083_f1p0_977_13129,c10580_f1p0_975_6635,c3672_f1p0_863_28491		10251_0	3	sogi_0026454,sogi_0046076,sogi_0010310		10337_0	10	c51231f1p11697,c51323f1p1956,c19093f1p01123,c3376f2p21031,c51889f1p2989,c68301f1p31303,c48967f1p12028,c63727f1p01207,c54643f1p01152,c30234f1p01108
	1342_0	2	c17241_f1p0_1813_31102,c3457_f1p0_1817_2456		10324_0	2	c8790_f1p0_993_19904,c39611_f1p0_473_49728		10399_0	4	c20832_f1p0_1039_59803,c35986_f1p0_1405_47628,c38376_f1p0_958_49005,c3875_f1p2_1167_25255		10252_0	5	sogi_0019668,sogi_0010645,sogi_0040890,sogi_0021904,sogi_0004229		10338_0	2	c15932f1p21127,c45549f1p01281
	1343_0	5	c13637_f1p0_1781_30124,c9378_f3p0_1739_5927,c7609_f1p0_1811_16818,c17979_f1p0_1418_20248,c16492_f1p0_1484_10284		10325_0	3	c8047_f1p0_711_31131,c3870_f1p0_472_2982,c41083_f1p0_974_50571		10399_8	1	c9541_f1p0_3337_37640		10252_1	1	sogi_0003414		10339_0	11	c58851f1p0991,c17526f6p21029,c35302f2p21122,c41416f2p0537,c54203f3p11044,c9376f6p21115,c5772f3p11120,c1409f8p31097,c6549f3p01010,c19050f1p21069,c25715f1p11131
	1344_0	2	c1990_f2p0_1746_24163,c13374_f1p0_1811_29984		10326_0	2	c4678_f1p1_602_3535,c3287_f1p0_472_28250		10399_2	4	c40908_f1p0_955_50472,c3268_f1p0_1786_28238,c20064_f1p0_977_13723,c9325_f1p0_3407_37526		10253_0	4	sogi_0019665,sogi_0005889,sogi_0010884,sogi_0012098		10340_0	2	c23494f1p01131,c35927f1p01192
	1345_0	5	c16644_f1p0_1624_30831,c24313_f2p0_1607_14664,c20030_f1p1_1668_12306,c24558_f1p0_1622_14843,c18092_f1p0_1810_31494		10327_0	5	c37563_f1p0_810_48546,c144_f5p0_564_25841,c11910_f1p0_472_33555,c8411_f1p0_506_31360,c14275_f1p0_420_57853		1040_0	12	c5479_f1p1_2075_3626,c15167_f2p1_763_35621,c22494_f1p1_2044_40031,c11159_f1p0_1102_7843,c26036_f1p0_1492_42132,c2895_f3p0_2084_24717,c36300_f1p1_1989_65300,c7397_f1p1_2097_4766,c15619_f1p0_663_10761,c34080_f2p1_2077_46553,c2908_f1p1_1126_2113,c31166_f1p0_539_45189		10255_0	3	sogi_0033315,sogi_0069968,sogi_0076053		1034_0	2	c105689f1p04506,c111968f1p04565
	1346_0	3	c23759_f2p0_1726_14400,c5951_f1p0_1775_16233,c3883_f1p0_1810_35250		10328_0	5	c23118_f1p0_471_24657,c5643_f2p0_472_29646,c24031_f1p0_437_16231,c5546_f1p0_400_29593,c12778_f2p0_412_34113		10402_0	7	c10765_f1p0_1592_20545,c17704_f1p0_1594_10973,c23406_f1p2_544_40598,c15549_f1p2_959_35868,c14902_f1p0_977_9315,c14543_f1p0_1560_10055,c4058_f1p0_2228_15557		10256_2	2	sogi_0037884,sogi_0026371		10342_0	4	c69429f1p01123,c51607f1p0924,c65756f2p01132,c95417f1p01138
	1347_0	4	c23150_f1p0_1881_22404,c10095_f1p0_1526_17685,c22439_f1p0_2028_42320,c22014_f1p0_1810_42128		10329_0	2	c25725_f1p1_471_41951,c44773_f1p1_762_52656		10403_0	8	c23951_f2p1_963_40913,c7477_f1p0_913_4813,c12609_f1p1_891_33996,c273_f5p1_976_242,c40723_f1p1_677_50366,c16539_f1p1_957_36463,c7269_f1p1_1030_5258,c2613_f1p1_525_27819		10256_3	1	sogi_0049235		10343_0	2	c27242f2p01129,c46747f1p01393
	1348_0	4	c20154_f1p0_1705_41259,c18188_f1p0_1809_31541,c3023_f1p0_1887_2180,c2737_f1p0_1718_2022		10330_0	2	c18133_f1p0_470_12504,c3141_f1p0_1220_18043		10404_0	2	c6091_f2p0_871_29926,c22780_f1p0_976_15428		10257_0	3	sogi_0015255,sogi_0000841,sogi_0022040		10344_0	2	c65299f1p01120,c88927f1p01244
	1349_0	2	c23294_f1p0_1751_14141,c20956_f1p0_1809_41640		1033_0	3	c35206_f1p1_1664_47197,c15636_f1p0_1641_35922,c24719_f1p0_1682_61304		10405_0	20	c13639_f1p2_810_34644,c22604_f1p0_926_60504,c34760_f1p2_965_46953,c5883_f1p2_927_26301,c1919_f2p1_886_1332,c1110_f2p1_837_993,c577_f3p2_993_26223,c16048_f1p0_1067_19482,c24969_f1p0_976_16820,c14618_f4p2_808_35283,c7048_f1p0_668_30520,c2930_f1p0_684_17966,c11163_f2p0_929_7846,c4614_f1p1_848_3494,c5057_f2p1_802_3784,c1140_f5p2_973_26718,c8681_f2p1_939_6199,c27923_f1p0_659_43241,c22715_f1p1_901_1380…		10258_1	3	sogi_0087109,sogi_0079091,sogi_0011969		10345_0	6	c18188f1p01122,c17542f5p2993,c48940f2p2924,c18387f1p01099,c6999f3p21032,c43680f1p21074
	1350_0	2	c8929_f1p0_1783_17272,c22851_f1p0_1808_22285		10331_0	2	c28451_f1p0_590_43556,c10333_f1p0_470_32579		10406_0	2	c6546_f1p0_2259_16444,c13770_f1p0_976_21540		10258_2	1	sogi_0114492		10346_0	2	c3976f2p11129,c72821f2p11046
	1351_0	8	c1413_f1p3_1807_889,c24195_f1p7_1801_14583,c415_f2p3_1766_22861,c9224_f1p4_1575_27950,c24646_f24p7_1792_14891,c24280_f7p7_1806_14631,c361_f19p4_1813_22842,c1872_f2p3_1577_1286		10332_0	3	c1407_f2p0_468_1280,c8785_f1p0_518_55976,c1407_f3p0_466_26963		10407_0	3	c31071_f1p0_809_45138,c23077_f1p0_976_40395,c16503_f1p0_701_36441		10259_0	4	sogi_0057658,sogi_0005212,sogi_0002773,sogi_0062397		10348_0	3	c55839f1p01110,c28277f1p01130,c74428f1p01321
	135_0	2	c7742_f1p0_3128_36863,c21974_f1p0_3165_42107		10333_0	2	c5232_f1p0_468_3897,c6766_f1p0_865_30355		10408_0	12	c32384_f1p0_821_64261,c5654_f1p0_540_4198,c4574_f1p0_970_3463,c32976_f2p1_882_46151,c22674_f1p0_709_15373,c28339_f1p1_806_43484,c1829_f2p0_873_17614,c3712_f1p0_940_25162,c1132_f4p1_846_26710,c34027_f2p1_976_46505,c26592_f1p1_803_62047,c18464_f1p0_781_12709		10259_9	1	sogi_0038290		10349_0	17	c36555f1p0732,c82666f1p01211,c71111f17p41001,c66922f2p2908,c76381f1p11129,c101445f4p51022,c91698f1p01051,c72464f1p0870,c100868f2p0930,c73069f1p31195,c78773f1p01119,c63431f1p1843,c101324f17p71049,c27457f3p41163,c86953f1p0995,c80983f2p1926,c35385f1p0741
	1352_0	2	c8215_f1p0_1636_5245,c18036_f1p0_1807_31471		10334_0	5	c8600_f1p1_913_31486,c18069_f1p0_468_12462,c31103_f1p2_663_45153,c4081_f1p0_668_3130,c29917_f1p1_821_44443		10409_0	3	c26032_f1p0_976_61822,c6979_f1p0_2024_55329,c34649_f1p0_1221_64617		10259_4	1	sogi_0071706		10350_0	8	c75260f1p0977,c79950f3p0919,c13621f12p0854,c10227f2p01063,c2032f2p0996,c81585f1p11129,c304f4p0991,c96247f1p0943
	1353_0	2	c18457_f1p0_1807_40513,c1865_f2p0_1759_24047		10335_0	2	c15192_f1p0_468_35635,c9164_f1p0_773_6518		1041_0	5	c10651_f1p0_1939_38114,c1487_f2p0_604_1355,c19399_f1p0_1929_20838,c10701_f2p0_2084_28654,c4152_f2p0_1982_28774		10259_5	1	sogi_0054659		1035_0	3	c110966f1p04550,c107232f1p04525,c107816f1p04641
	1354_0	3	c6072_f1p0_1806_16272,c16396_f2p1_1749_30664,c7827_f1p1_1614_27250		10336_0	2	c7222_f1p1_966_5228,c21953_f1p0_467_39707		10411_0	6	c14747_f1p0_871_9238,c18220_f2p0_885_37333,c22510_f1p0_987_15270,c17093_f1p0_976_10622,c11185_f1p0_897_7862,c21233_f1p0_893_32933		10259_6	2	sogi_0076491,sogi_0020628		10351_0	3	c17591f11p21129,c79718f1p21115,c79145f7p11107
	1355_0	2	c18724_f1p0_1806_31786,c6633_f1p0_2010_16482		10337_0	2	c17800_f2p0_464_37023,c536_f4p1_490_26187		10412_0	2	c18529_f1p0_976_20481,c29943_f1p0_1062_63320		10260_0	3	sogi_0003130,sogi_0001674,sogi_0118207		10352_0	2	c30317f1p01128,c67474f1p01420
	1355_2	1	c21455_f1p0_2043_21698		10338_0	3	c27719_f1p0_464_62476,c7309_f1p0_781_5287,c42704_f1p0_1415_51504		10413_0	23	c26509_f1p0_733_42400,c1010_f3p0_949_23314,c1564_f3p1_955_1012,c16785_f1p1_934_10454,c15050_f3p1_953_30476,c3360_f2p1_887_2392,c22384_f1p0_831_60415,c984_f2p0_891_23293,c35005_f1p0_829_64776,c46503_f1p0_933_68976,c13624_f2p1_969_8452,c622_f3p1_976_23003,c21936_f1p0_633_14894,c6394_f1p0_1326_36269,c213_f4p0_893_187,c19576_f1p0_932_32202,c1855_f2p0_835_24038,c18908_f1p0_989_20641,c18643_f2p0_925_37…		1026_0	3	sogi_0022381,sogi_0005770,sogi_0022341		10353_0	5	c286f11p11127,c59109f1p11093,c12832f1p11084,c35452f1p11126,c10286f1p01014
	1356_0	9	c10842_f1p0_1678_38205,c5943_f1p0_1806_36086,c9388_f2p0_1433_5933,c16895_f1p1_1788_10510,c10909_f1p0_1661_28755,c8564_f2p0_1656_17162,c4525_f1p0_1640_35493,c10212_f1p0_1771_17741,c11531_f1p0_1388_18205		10339_0	2	c41454_f1p0_463_50786,c936_f2p0_466_834		10414_0	2	c3369_f1p1_975_2676,c6230_f3p0_972_30014		10261_0	2	sogi_0038750,sogi_0039424		10354_0	6	c67790f2p01143,c29452f1p0719,c20045f1p01132,c32653f3p01129,c35523f1p0988,c57063f1p01099
	1358_0	4	c7563_f1p0_465_4875,c8942_f2p0_1804_5678,c3229_f1p0_1325_15256,c9086_f1p3_1738_27874		10340_0	2	c9172_f2p0_433_31862,c9024_f1p0_462_6424		10415_0	3	c21653_f1p0_974_21784,c10180_f1p0_975_7171,c7660_f1p0_992_30893		10262_0	3	sogi_0006153,sogi_0017108,sogi_0001471		10355_0	5	c37354f3p11150,c41023f1p01123,c41587f1p01096,c36656f1p11034,c13256f1p0977
	1359_0	3	c4543_f2p1_1790_25624,c14478_f2p0_1804_9070,c18625_f1p0_1679_11508		1034_0	5	c22266_f1p0_1635_15101,c9814_f1p0_1585_56309,c27859_f1p0_1632_62540,c7436_f1p0_1681_5379,c8592_f1p0_1714_6142		10416_0	3	c21253_f1p0_975_14469,c4185_f1p0_2334_54292,c38790_f1p0_966_49249		10262_2	2	sogi_0051743,sogi_0006775		10356_0	2	c76550f1p11129,c98007f1p01685
	1360_0	2	c21052_f1p0_1997_21532,c16886_f1p0_1804_10505		10341_0	2	c28521_f2p0_635_43600,c13913_f1p0_462_57726		10417_0	8	c474_f6p1_975_26131,c18474_f3p1_919_37562,c611_f6p0_953_550,c45189_f1p1_889_52884,c16958_f1p0_919_10546,c2043_f7p0_933_1450,c25146_f1p3_559_41617,c11086_f1p0_912_20643		10263_1	2	sogi_0018652,sogi_0035719		10357_0	5	c80456f15p6992,c56334f2p6813,c70729f1p61070,c82431f1p6925,c70511f4p61128
	136_0	3	c20601_f1p0_3005_41496,c14443_f2p0_3161_30418,c6488_f1p0_3182_36312		10342_0	2	c12164_f1p0_460_33710,c3357_f1p0_593_28300		10418_0	4	c7549_f1p0_1296_19491,c23127_f1p0_1083_24659,c16730_f1p1_975_36579,c18408_f1p0_2003_11376		10265_1	2	sogi_0027280,sogi_0099810		10358_0	17	c122983f4p61107,c118271f1p01093,c124229f2p01057,c5195f1p1506,c75093f5p5948,c122572f1p0886,c123599f12p61129,c124168f5p21057,c64025f1p01152,c81518f1p01077,c123011f5p4952,c22507f1p0752,c123947f2p51094,c67212f1p01103,c122888f4p21107,c122840f6p3931,c122447f7p2887
	1362_0	2	c12746_f1p0_2097_7943,c11958_f1p0_1803_7472		10343_0	3	c15187_f1p0_459_10466,c18360_f2p0_566_37456,c10104_f1p0_411_56422		10419_0	4	c21903_f4p1_975_39679,c13097_f1p1_939_57442,c4152_f1p0_871_2850,c8510_f1p0_898_6088		10265_2	2	sogi_0018883,sogi_0026479		10359_0	7	c46463f2p11054,c19603f1p01203,c58671f1p01494,c20040f4p21013,c66545f2p21019,c27912f1p1929,c16969f3p21094
	1363_0	2	c4320_f1p0_1803_15650,c7363_f1p0_2405_36701		10344_0	2	c3638_f1p0_528_18237,c18883_f1p0_459_59088		10420_0	10	c3472_f1p0_2932_25020,c11651_f1p1_1671_8168,c19356_f2p0_1098_38154,c12081_f1p2_1895_8452,c1889_f1p0_2619_53479,c9820_f1p0_875_32266,c38798_f1p0_1738_49253,c10220_f1p1_717_7202,c15109_f2p0_757_35583,c39897_f1p0_975_49883		10265_3	1	sogi_0012107		10359_5	2	c31824f2p0525,c635f6p0578
	1364_0	2	c18928_f1p0_2030_31891,c17244_f1p0_1803_19951		10345_0	3	c1192_f2p0_458_1069,c12044_f1p1_456_33641,c12484_f1p0_622_57235		1042_0	7	c23272_f1p2_1024_40515,c3459_f1p0_1511_2457,c24621_f1p0_2131_25204,c3720_f1p0_2022_25165,c11091_f1p1_2084_38312,c17094_f1p0_2079_19899,c15651_f1p2_2076_35933		10266_1	2	sogi_0066940,sogi_0004430		10360_0	2	c62473f1p01060,c94554f1p01964
	1365_0	3	c20834_f1p0_1730_21436,c21652_f1p0_1789_33108,c18015_f1p1_1803_31459		10346_0	3	c16172_f1p0_458_36241,c18971_f1p0_976_37929,c23131_f1p0_618_60696		10421_0	7	c40469_f1p0_975_50216,c683_f3p0_1325_614,c4201_f1p0_968_3207,c16138_f1p0_999_11099,c23565_f3p1_1376_40683,c16959_f1p0_1331_10547,c36290_f1p0_806_47819		10267_0	2	sogi_0030610,sogi_0007026		1036_0	2	c120541f1p05067,c103345f2p04644
	1366_0	2	c10395_f1p0_1803_38004,c9508_f1p0_1705_28068		10346_3	1	c20365_f1p0_2805_59634		10422_0	10	c6335_f2p1_906_4636,c21032_f1p1_883_14326,c47011_f1p1_975_53213,c45441_f2p1_937_52949,c2789_f1p0_950_2050,c33708_f5p1_949_46221,c5268_f1p0_761_29419,c7505_f1p0_1068_55529,c4117_f1p0_737_25395,c1366_f4p0_937_23622		10267_2	1	sogi_0032894		10361_0	7	c71856f1p01115,c30775f1p0871,c44392f2p01026,c64592f1p01021,c4324f1p01145,c92483f1p0982,c75125f1p01061
	1367_0	3	c11011_f1p0_1802_6887,c20075_f1p0_1394_12329,c5222_f1p0_1835_35777		10347_0	2	c28072_f1p0_566_62625,c24319_f1p0_458_41138		10423_0	7	c1449_f2p1_950_17605,c29227_f1p2_930_44034,c7033_f1p1_1173_5105,c25613_f1p1_943_17221,c17032_f1p0_975_10590,c1181_f3p1_946_26755,c13794_f1p0_959_30203		10267_4	1	sogi_0024501		10362_0	2	c24880f1p01086,c46345f4p01175
	1368_0	6	c3673_f1p1_1914_25134,c2882_f1p0_1794_24712,c23307_f1p0_1728_22468,c15767_f1p0_894_9843,c1587_f4p1_1802_23811,c4657_f1p1_1433_3138		10348_0	2	c43157_f1p0_458_68091,c4474_f1p0_804_28961		10424_0	2	c36600_f1p0_1107_47986,c13354_f1p0_975_18804		10268_0	4	sogi_0006535,sogi_0029490,sogi_0035647,sogi_0008322		10363_0	3	c85425f1p01946,c18363f1p01126,c82078f1p01786
	1369_0	3	c16726_f1p0_1802_39746,c14055_f2p1_1730_8693,c5386_f1p0_1833_35851		10349_0	2	c10110_f1p0_457_32438,c5575_f1p0_425_4143		10426_0	6	c27643_f1p2_984_43094,c19519_f1p0_975_32171,c22801_f1p0_799_15442,c1367_f2p0_785_26926,c4176_f1p0_832_3194,c11074_f1p0_856_6922		10268_3	2	sogi_0046082,sogi_0077784		10365_0	12	c91644f1p11118,c69762f1p0353,c115952f1p11080,c69710f1p0790,c62447f1p1989,c11005f2p11127,c1934f3p21100,c32937f1p0738,c56448f1p0745,c122810f4p11011,c79973f4p2980,c116913f7p2976
	1370_0	5	c8499_f1p0_1773_37165,c5098_f1p0_1611_35727,c11398_f1p0_1801_7128,c18784_f1p0_1304_11597,c11557_f1p0_1576_18216		10350_0	2	c26898_f1p0_457_42637,c8926_f1p0_1340_6357		10428_0	4	c15433_f1p0_974_10634,c13345_f2p0_775_34469,c29419_f1p0_1540_44146,c14646_f1p0_851_21839		10269_0	2	sogi_0022640,sogi_0008367		10366_0	11	c53729f1p0979,c9670f1p0955,c6820f1p21251,c60428f1p01052,c4626f8p1917,c12834f1p11129,c27599f1p11017,c20660f1p0893,c20885f5p21041,c118762f2p11005,c41291f1p1964
	1371_0	10	c15992_f1p4_1522_9977,c6176_f1p2_1133_4046,c16621_f1p0_1496_39701,c21648_f1p0_1732_33105,c7903_f1p0_1639_27294,c17765_f1p3_1801_11009,c2726_f1p0_1453_2017,c1464_f8p3_1479_934,c3374_f1p1_1082_2399,c5351_f1p0_1281_35837		1035_0	8	c12291_f1p1_1640_8584,c14542_f2p1_1613_35238,c39463_f1p0_1562_49643,c17244_f2p2_1681_11841,c39705_f1p0_1646_49777,c1558_f3p1_1568_27098,c15523_f2p1_1663_35853,c19783_f1p1_1658_13553		10429_0	9	c22253_f1p0_1227_39886,c21218_f1p1_2282_41751,c19302_f1p1_2626_32061,c37625_f1p0_1902_65838,c3069_f1p0_1291_2488,c16102_f1p0_974_11076,c47187_f1p0_361_68993,c14942_f1p0_931_19059,c15636_f1p0_829_22162		10270_0	3	sogi_0011544,sogi_0005641,sogi_0019529		10367_0	2	c88715f1p01253,c27169f1p01128
	137_0	2	c8335_f1p0_3286_37110,c6201_f1p0_3161_36197		10352_0	2	c24384_f1p0_974_16449,c17349_f1p0_454_36947		10430_0	3	c45118_f1p0_917_68899,c18692_f1p0_845_12860,c18800_f1p0_974_12937		1027_0	2	sogi_0007278,sogi_0015689		10370_0	2	c63439f1p01077,c56279f1p01116
	1372_0	5	c22756_f1p0_1631_13829,c9509_f1p0_1708_28069,c4017_f1p0_2155_25331,c16789_f1p0_1801_39778,c11115_f1p0_1605_18069		10353_0	3	c11639_f1p0_453_8157,c43212_f1p0_501_51778,c29773_f1p0_452_44360		1043_0	8	c30267_f1p0_2080_63454,c5597_f1p0_2071_3694,c28773_f1p0_592_42775,c23494_f1p0_2074_22546,c3811_f1p0_1246_15470,c23023_f1p0_2083_33705,c25465_f1p0_1071_17131,c8791_f1p0_2036_17234		10271_0	2	sogi_0040573,sogi_0023867		1037_0	2	c111612f1p04534,c106696f1p04637
	1373_0	8	c19880_f1p0_1800_12216,c7120_f1p0_1711_4591,c22584_f1p1_898_33524,c2392_f4p0_1759_1770,c3025_f1p0_1492_2182,c18478_f1p0_1775_40519,c3725_f3p0_1754_25170,c10161_f1p0_1728_6393		10354_0	2	c44071_f1p0_669_68481,c15538_f1p0_453_10706		10431_0	11	c23412_f1p1_835_40602,c8858_f2p0_800_6312,c4617_f1p1_802_29043,c6497_f2p0_965_4228,c34593_f1p0_799_46862,c38314_f1p0_861_66120,c19177_f1p0_974_13188,c19957_f1p0_1004_12260,c17337_f1p0_742_31151,c6448_f1p0_839_4196,c15907_f1p0_790_36075		10272_0	2	sogi_0035826,sogi_0014353		10371_0	2	c19947f1p01128,c38265f1p0991
	1374_0	6	c2125_f4p2_1751_1523,c13338_f1p1_1596_29970,c19322_f1p1_1551_32071,c25007_f4p1_1707_33872,c23134_f1p1_1800_33762,c21158_f1p1_1604_12929		10355_0	2	c8983_f1p0_1209_6395,c39084_f1p0_452_49426		10432_0	2	c2742_f1p0_1060_53767,c25360_f1p0_974_41744		10273_0	2	sogi_0112982,sogi_0052092		10372_0	2	c77795f1p01177,c49291f2p11120
	1375_0	2	c7424_f1p0_1845_27052,c12203_f1p0_1800_38761		10356_0	2	c8419_f1p0_633_6031,c27481_f1p0_452_62390		10433_1	5	c8391_f1p0_982_27536,c11603_f1p0_737_33367,c27772_f1p0_1107_43160,c3486_f1p0_989_2742,c26183_f1p0_974_42216		10273_2	2	sogi_0034436,sogi_0029773		10373_0	2	c15534f1p01126,c47043f1p01186
	1376_0	3	c16276_f1p0_1229_10153,c16573_f1p0_1799_19676,c9517_f1p0_1806_28071		10357_0	4	c6612_f1p0_450_30252,c7109_f2p0_1390_30561,c8166_f2p0_1223_31206,c12577_f1p0_666_21149		10434_0	4	c10453_f1p0_972_7353,c23380_f1p0_875_15814,c27258_f2p0_974_42852,c7601_f1p0_966_4893		10273_6	1	sogi_0051226		10374_0	2	c16283f1p01104,c4742f1p01053
	1377_0	16	c6397_f1p2_1790_36272,c21360_f1p0_1552_21664,c603_f4p1_1649_22991,c3657_f2p0_1798_2563,c17761_f1p1_1567_40203,c21179_f1p1_2073_41735,c1382_f1p2_1739_861,c16200_f1p2_1655_10103,c6577_f1p0_1525_16460,c13468_f1p0_1060_30030,c24623_f4p1_1678_14876,c23217_f1p1_1398_14098,c24157_f3p2_1734_14570,c23769_f1p2_1686_14406,c4771_f2p1_1571_25744,c634_f3p2_1665_23012		10358_0	4	c12795_f1p1_501_34122,c44782_f1p0_415_52660,c19867_f1p0_718_13606,c1744_f2p0_449_1594		10435_0	7	c6503_f2p1_961_4232,c11840_f1p0_1081_8293,c17182_f1p1_1191_19930,c16706_f1p0_965_58717,c29284_f1p0_974_44067,c2237_f1p0_1258_27588,c17999_f1p1_863_11148		10274_0	4	sogi_0035436,sogi_0010441,sogi_0041601,sogi_0000591		10375_0	15	c8094f1p11099,c5280f2p01087,c34630f1p01119,c19507f2p11256,c32340f3p11229,c64717f1p21053,c61156f1p01218,c39647f3p21307,c32282f2p01190,c53540f1p01060,c50983f1p01140,c70407f2p11083,c66510f1p0984,c19117f1p0906,c3992f1p01053
	1378_0	3	c21594_f1p1_1798_13176,c4421_f2p1_1650_3007,c14019_f1p0_1657_39529		10359_0	4	c15561_f1p0_673_35876,c9977_f1p0_461_7037,c42715_f1p0_733_67899,c3624_f2p0_449_28462		10436_0	4	c29935_f1p0_808_44456,c30654_f1p0_1193_44900,c36302_f1p0_661_47825,c30195_f1p0_974_44603		10276_1	2	sogi_0018123,sogi_0110406		10376_0	3	c96079f1p02112,c51066f1p0983,c40476f1p01186
	1379_0	2	c12779_f1p0_1798_18626,c5200_f1p0_1794_35765		10360_0	3	c16117_f1p2_449_36208,c25208_f1p0_1174_25415,c20450_f1p2_601_38825		10439_0	7	c5653_f2p0_973_4197,c6696_f1p0_1029_4338,c25439_f1p0_692_41789,c42609_f1p1_1116_67866,c2530_f1p0_965_2146,c8302_f1p0_929_5954,c44132_f1p0_875_52295		10276_3	1	sogi_0032139		10378_0	4	c67411f2p01144,c65248f1p01414,c37771f1p01077,c121375f2p01018
	1380_0	3	c4835_f1p0_1803_35616,c16225_f1p1_1791_10119,c12455_f1p0_1798_29513		1036_0	2	c6869_f1p0_1618_30413,c1740_f3p0_1681_27263		10440_0	10	c7076_f1p1_872_26887,c9628_f1p0_831_32150,c38458_f1p0_920_49054,c5233_f1p0_862_3898,c6078_f2p0_817_4473,c22550_f1p0_818_33508,c11814_f1p0_803_7378,c6906_f1p0_973_5017,c10064_f1p0_816_7091,c15471_f1p1_868_35819		10277_0	2	sogi_0053748,sogi_0032276		10379_0	4	c38648f1p0905,c112440f1p04721,c10077f1p01140,c63910f1p01541
	1381_0	2	c4551_f1p0_1814_25631,c1821_f3p0_1797_1239		10361_0	3	c44769_f1p0_449_52653,c7363_f1p0_1224_5327,c5591_f1p0_1311_4155		1044_0	4	c17984_f1p0_1868_20251,c8909_f1p0_2082_5657,c9684_f1p0_2271_37707,c19799_f1p0_2064_21008		10278_0	1	sogi_0055191		10380_0	3	c54183f1p0956,c6761f1p01130,c10127f1p0774
	138_0	4	c16540_f1p2_3157_30781,c22745_f1p0_2995_42466,c22543_f1p0_3091_42372,c6541_f1p1_3154_26640		10362_0	2	c21842_f1p0_448_39643,c43719_f1p0_442_52058		10441_0	6	c18811_f1p1_966_37841,c40628_f1p1_847_67045,c27855_f1p1_939_43205,c14421_f3p0_570_35161,c11973_f3p0_973_8378,c564_f4p0_578_504		10278_1	1	sogi_0038967		10380_1	8	c27616f3p3934,c20776f1p0940,c79236f1p01014,c33131f1p2986,c12551f3p11126,c57343f1p21101,c798f4p2994,c17681f2p31075
	1382_0	2	c5711_f1p0_1716_3755,c14697_f1p0_1797_18946		10363_0	2	c4248_f1p0_1378_54317,c13372_f1p0_447_9287		10442_0	2	c41984_f1p0_962_51078,c13085_f1p0_973_9094		10278_2	3	sogi_0031177,sogi_0032370,sogi_0027588		10380_5	4	c39342f1p1597,c113328f1p1537,c18644f1p0541,c23778f1p1571
	1383_0	3	c8074_f1p0_1720_36992,c16390_f1p0_1797_19604,c18936_f1p0_1539_11678		10364_0	1	c6868_f1p0_898_19266		10443_0	2	c16518_f1p0_973_11355,c19981_f1p0_934_13670		10279_0	3	sogi_0020889,sogi_0012305,sogi_0017205		1038_0	9	c88883f1p11732,c65210f1p11962,c104041f1p04620,c41756f1p01732,c120114f1p05833,c3877f6p11705,c49254f2p0558,c37205f1p01733,c78494f1p11678
	1384_0	4	c22605_f1p0_1629_13743,c10359_f1p0_1797_37991,c10298_f1p0_1297_6471,c2105_f4p0_1523_1505		10364_1	3	c22945_f1p0_447_15541,c43153_f1p0_766_51746,c8851_f1p0_798_31636		10444_0	2	c34362_f1p0_1003_46742,c25430_f1p0_973_17106		10280_0	2	sogi_0009013,sogi_0008283		10382_0	3	c3070f1p0635,c39237f1p0940,c20246f1p01128
	1385_0	6	c20716_f1p2_1631_32679,c1665_f2p1_1643_1101,c6224_f1p3_1412_26466,c7808_f1p0_1696_16887,c10137_f1p0_1796_6385,c12122_f1p1_1783_38724		10365_0	2	c9461_f1p0_1020_6720,c8313_f1p1_446_5961		10445_0	9	c12302_f1p0_862_33803,c6533_f1p0_962_16437,c14085_f4p0_837_34946,c893_f2p0_890_793,c6416_f1p0_865_36281,c5576_f1p0_735_29611,c22748_f1p0_904_33597,c5686_f1p0_787_26198,c7633_f1p0_973_30876		10280_1	2	sogi_0042871,sogi_0033720		10383_0	12	c55986f1p01294,c29068f1p01126,c16578f5p2969,c80295f10p21164,c48300f1p01071,c51865f1p01118,c24084f1p01823,c12284f1p01615,c18329f1p0670,c76460f4p21177,c69573f1p21041,c68610f1p01128
	1387_0	2	c1768_f2p0_1808_1192,c13828_f1p0_1796_39432		10366_0	2	c22145_f1p0_446_39817,c47205_f1p0_388_53248		10446_0	2	c14653_f1p0_973_35305,c16714_f1p0_975_22500		10280_3	1	sogi_0097425		10384_0	6	c43352f1p11122,c34374f2p0992,c54493f1p01066,c43591f1p01035,c44002f2p0862,c54887f3p0899
	1390_0	5	c3003_f1p0_1693_34926,c22259_f1p1_1469_22038,c13172_f3p1_1794_8210,c18403_f2p0_1735_31642,c4820_f1p0_1908_25769		10367_0	2	c16687_f1p0_445_11472,c3076_f1p0_1643_53886		10447_0	4	c6493_f1p0_1088_26610,c22433_f1p2_856_39996,c41762_f1p0_802_50957,c22362_f1p2_973_39956		10280_5	2	sogi_0004940,sogi_0002753		10385_0	2	c9616f1p01306,c41026f1p01120
	1391_0	2	c22738_f1p0_1794_13817,c4688_f1p0_2349_35553		10368_0	2	c16203_f1p0_444_11143,c18711_f2p0_577_37776		10448_0	3	c15041_f1p0_971_35536,c22846_f1p1_973_40244,c5445_f1p0_964_4056		10281_0	2	sogi_0022265,sogi_0023198		10386_0	9	c84303f1p01272,c39504f2p0868,c86048f1p0939,c86439f1p01084,c53930f1p01126,c25639f1p0683,c72438f1p01070,c18151f1p0787,c76859f1p0955
	1393_0	2	c2869_f1p0_1693_15132,c18729_f1p0_1793_11565		10369_0	2	c7535_f1p0_468_5442,c7127_f1p0_444_19353		10449_0	2	c16740_f1p0_973_58730,c9057_f1p0_980_27861		10282_0	4	sogi_0098737,sogi_0004485,sogi_0022041,sogi_0007625		10386_2	2	c9773f1p0547,c27490f1p0544
	1394_0	3	c1798_f3p0_1793_23987,c11534_f1p0_1755_29078,c3943_f3p0_1769_2744		10370_0	3	c23730_f1p0_729_16036,c31601_f1p1_2396_63955,c14789_f1p0_443_10201		1045_0	2	c21255_f1p0_2075_12986,c18189_f1p0_2082_31542		10282_2	2	sogi_0087455,sogi_0049249		10387_0	5	c95627f1p01234,c52160f1p01126,c28180f1p0413,c32877f1p0924,c15559f1p01001
	1395_0	14	c1534_f2p3_1709_23770,c8162_f1p0_1703_37029,c18522_f1p2_1645_11442,c12465_f3p1_1600_7773,c23739_f2p0_1551_14390,c2230_f6p2_1605_1621,c1486_f2p2_1559_23730,c21015_f1p2_1411_32830,c18974_f1p1_1682_11701,c18193_f1p1_1792_20336,c4664_f1p1_1653_3142,c20762_f1p2_1677_41568,c7175_f2p3_1551_26932,c10566_f2p2_1574_6627		1037_0	5	c15139_f1p1_1143_35603,c21548_f1p0_794_14651,c26317_f1p1_1143_42292,c4411_f1p1_1681_28929,c7912_f1p0_1709_5689		10451_0	2	c21627_f1p0_973_13193,c44135_f1p0_1028_68504		10283_0	2	sogi_0016100,sogi_0034282		10388_0	7	c56570f1p0603,c91334f1p41081,c87279f1p3934,c92659f1p01100,c30767f1p11100,c90710f48p51125,c35873f1p0670
	1396_0	3	c20944_f1p0_1830_21484,c14058_f2p0_1888_8696,c10930_f2p2_1792_28766		10371_0	2	c15550_f1p0_1146_22135,c14161_f1p0_442_9805		10452_0	2	c25648_f1p0_831_41905,c18848_f1p0_973_31849		10284_0	2	sogi_0020068,sogi_0016348		10389_0	4	c51814f1p01094,c7077f1p01232,c25871f1p01075,c56450f1p0613
	1397_0	2	c13991_f1p0_1792_30287,c20706_f1p0_1765_32672		10372_0	6	c7286_f1p0_482_5269,c22954_f1p0_441_15549,c20152_f1p0_1636_59559,c30025_f1p0_1056_44506,c25581_f1p0_1589_17203,c9458_f1p0_879_32053		10453_0	2	c20820_f1p0_972_14189,c23555_f1p0_1005_60860		10285_0	2	sogi_0013735,sogi_0023853		10390_0	5	c52947f1p01207,c13697f1p01125,c68435f5p01133,c70746f3p0974,c27352f1p01004
	1398_0	3	c12478_f2p0_1643_7784,c16664_f1p0_1791_30840,c16887_f1p0_1782_10506		10373_0	2	c8036_f1p0_1102_19657,c1895_f2p0_439_1731		10454_0	2	c28510_f1p0_2534_62792,c23508_f1p0_972_15891		10285_1	2	sogi_0102892,sogi_0110622		10391_0	2	c25413f2p11123,c53801f1p12226
	1399_0	16	c19742_f1p0_1629_20987,c17935_f1p1_1538_31426,c3326_f1p0_1543_2377,c14003_f1p1_1683_30293,c22789_f1p0_1610_22264,c12194_f1p0_1583_18431,c9079_f1p1_1692_37430,c14295_f2p0_1700_8912,c4304_f4p0_1790_2938,c21692_f1p0_1383_21799,c10504_f1p0_1532_6586,c9744_f1p0_1805_6138,c5671_f1p1_1753_35969,c9106_f1p0_1780_37439,c2172_f3p0_1468_1566,c20485_f1p0_1468_12557		10374_0	2	c8671_f1p0_1105_6192,c17939_f1p0_439_12376		10455_0	4	c36204_f1p1_1688_47768,c17942_f1p0_972_22776,c4069_f1p1_972_25361,c37430_f1p2_983_48482		10286_0	2	sogi_0083621,sogi_0026170		10392_0	4	c79216f5p11052,c48033f1p1777,c33502f1p01047,c19889f9p01124
	140_0	2	c14117_f1p1_3092_39573,c12415_f1p0_3154_38857		10375_0	2	c19984_f1p1_438_38552,c8789_f1p0_1139_6270		10456_0	3	c19128_f1p0_972_23176,c20976_f1p0_957_39145,c7207_f1p0_1247_4645		10286_2	1	sogi_0051025		10393_0	6	c96541f1p03406,c53130f1p02332,c94746f1p03372,c88570f1p03549,c68148f1p03894,c27924f2p01118
	1403_0	4	c1729_f2p2_1788_1156,c16736_f1p0_1496_39752,c21600_f1p2_1244_13180,c8695_f1p0_1797_5520		10376_0	2	c26594_f1p0_1282_42456,c19134_f1p0_437_13157		10457_0	2	c21374_f1p0_1066_14542,c11955_f1p0_972_33588		10286_3	2	sogi_0067771,sogi_0017929		10394_0	9	c83009f1p01313,c58726f1p01370,c77899f1p01128,c58723f1p0995,c52955f1p01198,c58264f1p01116,c8785f1p0614,c61909f1p01186,c82612f1p01188
	1404_0	2	c22761_f1p0_1788_13832,c9459_f1p0_1741_17470		10377_0	2	c6916_f1p0_1509_30442,c23150_f1p0_435_60703		10459_0	17	c16964_f1p0_805_30970,c11989_f1p0_907_57069,c12636_f1p0_696_29603,c582_f12p0_898_22974,c4824_f3p1_875_29167,c8277_f1p0_849_27475,c602_f4p3_907_228,c19131_f1p2_840_38027,c607_f7p3_899_231,c7895_f9p3_880_5057,c8347_f1p1_850_5313,c29956_f1p1_839_44465,c3996_f1p0_1030_25316,c19499_f1p0_834_32164,c9179_f4p0_869_27926,c5673_f1p0_922_35970,c23196_f1p1_972_40465		10287_0	2	sogi_0035133,sogi_0047581		10395_0	8	c4347f1p11291,c41213f3p1913,c57916f1p01126,c8579f1p0894,c14893f1p0644,c53987f1p0881,c94549f1p11104,c40971f1p0927
	1405_0	2	c8675_f1p0_1714_37250,c10250_f1p0_1788_17758		10378_0	2	c26043_f1p0_435_61828,c8716_f1p0_512_31550		10460_0	2	c9476_f1p0_1318_5981,c28549_f1p1_972_43615		10288_0	3	sogi_0100219,sogi_0001985,sogi_0007523		10396_0	15	c96749f2p41152,c34722f1p1648,c59406f6p71093,c123928f4p41083,c90143f6p01052,c90071f3p11096,c89117f10p41090,c79607f4p51125,c8670f2p3540,c221f5p11076,c123214f4p71103,c114f5p21077,c96926f1p01144,c98157f1p01253,c89291f3p01079
	1406_0	21	c6135_f1p1_1412_4016,c21631_f1p0_1516_41958,c1724_f3p2_1346_1152,c14726_f1p0_1651_18960,c2577_f1p0_1558_24576,c4039_f1p0_1162_2791,c757_f9p3_1501_340,c6259_f3p3_1369_4096,c1090_f3p1_1480_612,c12346_f1p0_1788_29463,c6482_f2p3_1431_4220,c2174_f2p2_1748_1567,c23685_f1p0_1326_22610,c21229_f1p0_1337_12968,c9794_f1p0_1429_28212,c1300_f4p1_1387_791,c11937_f1p1_1539_7457,c12117_f1p0_1510_38722,c1372_f2p0…		10380_0	3	c40405_f1p0_1680_66961,c5948_f1p0_1241_29833,c17125_f1p0_431_36806		10461_0	9	c43191_f1p0_1703_51766,c17260_f1p0_1741_39986,c8962_f1p0_1890_19961,c40360_f1p0_692_66949,c30171_f1p1_972_44590,c24868_f1p0_1215_61360,c9965_f1p2_1181_7032,c41139_f1p0_460_50601,c2439_f2p0_2026_27713		10288_1	1	sogi_0061283		10398_0	2	c50463f2p01124,c80215f1p01141
	1407_0	3	c21833_f1p1_1543_13316,c7293_f4p1_1823_4702,c13300_f1p0_1788_29948		1038_0	2	c15573_f1p0_1681_35885,c9496_f1p0_1557_32079		10462_0	2	c34766_f1p0_972_46958,c35484_f1p0_1318_47349		10290_0	3	sogi_0046896,sogi_0005248,sogi_0054228		10400_0	2	c73763f1p01125,c83659f1p01080
	1408_0	26	c29044_f1p0_528_34480,c11698_f1p0_1552_38545,c2250_f5p3_1716_24402,c706_f8p4_1626_23068,c20417_f1p0_1746_41393,c9858_f1p0_1175_6209,c4387_f6p5_1636_2985,c16381_f2p1_1634_30650,c16406_f1p0_1552_10232,c18700_f1p0_993_11547,c1484_f4p2_1692_950,c4759_f1p0_1677_35586,c16009_f1p1_1442_9988,c13963_f1p2_1635_30271,c3422_f1p1_973_24994,c17138_f1p0_1311_31052,c681_f5p4_1758_23046,c1465_f2p2_1633_23710,c175…		10381_0	3	c36005_f1p0_429_47643,c5461_f1p0_435_4065,c31262_f1p0_415_63826		10464_0	8	c37637_f1p2_750_48591,c1626_f2p0_972_1065,c11714_f1p2_477_33431,c583_f7p1_957_26228,c20289_f1p0_645_13856,c1777_f2p0_968_23967,c23212_f1p0_851_15707,c1644_f3p0_955_1503		10290_2	1	sogi_0097906		1040_0	3	c109135f1p04792,c107044f1p04539,c106225f1p04846
	1409_0	2	c22299_f1p0_1788_42257,c9301_f2p0_1860_27991		10382_0	2	c13892_f1p0_425_9621,c27241_f1p0_963_62303		10465_0	4	c21776_f1p0_1247_24171,c19007_f1p0_1869_37952,c18677_f1p0_972_11534,c2034_f1p0_1751_1817		10290_3	1	sogi_0034107		10401_0	15	c82405f1p01224,c44660f1p01308,c1842f6p11120,c41219f1p01305,c48294f2p01119,c37470f1p01151,c68174f1p01272,c55633f1p01274,c11303f1p0769,c23563f1p01091,c74993f1p11159,c26273f1p01114,c61548f1p0892,c76013f1p01110,c86517f1p01139
	1410_0	4	c23112_f1p0_1787_14040,c17895_f1p0_1551_11083,c5463_f1p1_1984_3617,c8567_f1p0_1777_37200		10383_0	4	c16715_f1p0_425_11492,c22610_f2p1_1705_40098,c16312_f1p0_1238_11223,c8451_f1p0_1113_6054		10468_0	7	c20148_f1p0_888_32445,c17034_f1p0_972_31003,c20971_f1p0_961_39142,c36448_f1p0_1203_47902,c3039_f1p0_921_2472,c754_f2p0_1180_666,c9409_f1p0_934_5948		1029_0	4	sogi_0096329,sogi_0013859,sogi_0044189,sogi_0023558		10402_0	5	c35781f1p0961,c3941f2p01124,c30406f1p21022,c44227f1p01024,c45271f2p21013
	1411_0	3	c19289_f1p0_1744_32058,c15036_f1p1_1787_19090,c20988_f1p1_1831_12836		10384_0	2	c43701_f1p0_425_52045,c6194_f1p0_1184_29992		10469_0	2	c11341_f1p0_972_38404,c22552_f1p0_1618_13717		10292_1	2	sogi_0020095,sogi_0009299		10403_0	28	c53588f1p0868,c45413f1p21965,c43246f1p01090,c23437f1p01052,c13224f1p0832,c3529f1p01357,c43492f1p0737,c96575f1p02451,c85804f1p01089,c58846f3p11096,c17618f2p01645,c17272f3p1900,c13515f1p01123,c70581f4p21048,c14653f2p01037,c36072f1p11254,c88261f1p01152,c120954f1p12133,c65256f1p0955,c28248f1p11126,c412f3p1913,c83165f1p2962,c71685f1p11545,c87078f1p01381,c98822f1p11346,c87787f1p11861,c31480f3p21262,c13…
	141_0	4	c5158_f1p2_3069_25939,c15272_f1p0_1223_9534,c17751_f1p0_3147_40200,c4786_f2p2_3153_25754		10385_0	2	c16586_f1p0_425_58679,c8395_f2p0_466_31348		10470_0	9	c21132_f1p0_737_12912,c14598_f2p1_728_10087,c8258_f1p0_564_5270,c4266_f1p0_1020_25475,c12779_f1p0_692_8888,c475_f4p1_640_423,c1522_f2p0_648_1389,c17801_f1p0_971_12275,c17984_f1p0_745_12402		10293_1	3	sogi_0079038,sogi_0034432,sogi_0041701		10404_0	2	c26811f1p01124,c98436f1p13260
	1412_0	4	c16315_f1p0_1784_39634,c23522_f1p0_1787_42657,c4809_f3p0_1728_3230,c15440_f1p0_1748_9639		10386_0	3	c8208_f1p0_640_5893,c37736_f1p0_870_48644,c13047_f1p0_424_9071		1047_0	6	c37684_f1p0_1261_48613,c4022_f1p0_1996_15544,c11562_f1p0_1033_8109,c21005_f1p0_1933_41668,c12802_f1p0_2082_39017,c16969_f1p0_1469_10551		10294_0	4	sogi_0034213,sogi_0023286,sogi_0016424,sogi_0000185		10407_0	6	c93214f2p01041,c23855f2p01116,c68605f1p11197,c10526f6p0994,c19028f1p0886,c62421f2p01123
	1413_0	8	c22749_f1p0_1762_42468,c6507_f1p2_1684_16430,c21582_f1p0_1684_41934,c2404_f4p2_1743_1781,c7859_f1p3_1869_5040,c9778_f1p0_1836_37738,c10877_f1p0_1147_17983,c546_f11p1_1786_22949		10387_0	5	c47316_f1p0_356_53342,c19130_f1p0_341_13153,c44174_f1p0_402_52314,c16462_f1p0_422_36415,c4554_f1p1_433_3449		10471_0	2	c35417_f1p0_878_64943,c19774_f1p0_971_13547		10297_0	3	sogi_0077361,sogi_0018710,sogi_0026678		10408_0	4	c69170f1p01232,c73921f1p2953,c21756f1p01073,c24546f1p11117
	1414_0	7	c23818_f1p0_1786_33829,c4812_f1p0_1900_25766,c16823_f1p0_1650_39791,c1123_f1p1_1769_14973,c23927_f6p1_1759_14480,c21047_f1p1_1073_12869,c1957_f4p0_1772_24132		10388_0	2	c41801_f1p0_422_50979,c6254_f1p0_1016_55076		10472_0	2	c22760_f1p0_971_24533,c43026_f1p0_1085_51674		10299_3	2	sogi_0083799,sogi_0105090		10409_0	2	c27451f4p11168,c1298f4p21123
	14_0	6	c12153_f1p0_3400_38735,c20281_f1p0_3575_41322,c13913_f1p0_3484_39476,c19026_f1p0_7357_40747,c13825_f1p0_3437_39429,c8265_f1p0_3407_37079		10389_0	2	c17209_f1p1_742_36861,c11884_f1p0_421_8321		10472_2	1	c40064_f1p0_1317_66825		10300_0	2	sogi_0030321,sogi_0002375		10410_0	3	c48766f1p01035,c30130f1p11122,c3766f1p01108
	1415_0	3	c19967_f1p0_1584_32368,c3026_f1p0_1786_34937,c4212_f1p0_1748_25450		10390_0	2	c14866_f1p0_421_10249,c16001_f1p0_1754_11008		10473_0	2	c36484_f1p2_971_47921,c8963_f1p1_943_5691		10301_0	2	sogi_0008538,sogi_0040660		10411_0	3	c66182f1p01440,c33798f1p11123,c66320f1p01287
	1416_0	20	c1005_f4p8_1707_540,c21346_f1p0_1604_41816,c3383_f1p0_1232_2407,c1139_f3p3_1734_23433,c20670_f1p0_2245_21374,c3579_f1p0_1065_35144,c21220_f1p1_1786_41752,c24297_f5p9_1754_14648,c3756_f1p1_1110_25190,c4745_f1p0_1237_15811,c7951_f2p1_1405_5088,c10654_f2p6_1752_6677,c24457_f6p10_1758_14778,c11030_f2p5_1307_6900,c297_f41p11_1713_80,c390_f14p4_1718_22851,c2733_f1p0_1413_15075,c11083_f1p3_1703_28836,c3…		1039_0	3	c40765_f1p0_1681_50391,c8700_f1p0_1535_55948,c27649_f1p0_1365_62445		10475_0	22	c3096_f1p0_952_28139,c2603_f2p0_839_1946,c1285_f4p1_971_777,c1964_f2p0_962_24139,c15104_f1p0_865_35582,c25757_f1p1_896_17314,c22451_f1p1_933_13664,c3751_f1p1_1095_15446,c6195_f4p1_882_4056,c12842_f1p0_841_29717,c25977_f1p0_884_42093,c1441_f4p0_841_26994,c5986_f1p1_960_4414,c7184_f1p0_775_4630,c9877_f1p0_842_6978,c41672_f1p0_828_67483,c2553_f2p3_897_1913,c18758_f1p0_1031_20576,c3453_f2p0_837_2453,…		10302_0	2	sogi_0004964,sogi_0022946		10412_0	3	c44826f4p01123,c50433f3p01141,c3275f1p0574
	1417_0	7	c16478_f1p1_924_10276,c21828_f1p1_1542_13312,c11501_f2p2_1429_7186,c26311_f3p0_1604_34015,c4231_f1p2_1034_2899,c26206_f7p1_1721_33923,c19522_f1p2_1785_12006		10391_0	7	c19536_f1p0_421_38261,c34654_f1p0_880_46903,c37179_f1p0_620_48332,c20828_f1p0_694_39062,c12544_f1p0_768_8742,c2334_f1p0_1089_53640,c31839_f1p0_935_45593		10476_0	9	c13343_f1p0_1331_21401,c4675_f1p0_420_3533,c2234_f1p0_807_27586,c1433_f2p0_900_1303,c24213_f1p0_576_16350,c35999_f1p0_932_47639,c15740_f1p0_971_19361,c11375_f1p0_901_7982,c19894_f1p0_941_38487		10303_0	1	sogi_0072687		10413_0	15	c98920f1p0980,c85065f1p11158,c96533f1p01001,c88600f1p0391,c59715f11p31056,c83793f1p01192,c72601f2p11075,c63474f18p21051,c98652f2p1999,c70624f7p11084,c71962f5p11125,c73925f1p0850,c74224f2p0921,c72472f1p0876,c72057f4p21051
	1418_0	6	c6993_f1p0_1785_16603,c8481_f1p0_1698_37159,c12315_f1p0_1472_38817,c19895_f1p1_1700_12229,c14343_f2p1_1687_8958,c6778_f1p1_1642_4382		10392_0	2	c2629_f1p0_515_27831,c26206_f1p0_421_42229		10477_0	2	c3630_f1p0_868_2549,c2328_f1p0_971_24440		10303_1	2	sogi_0013406,sogi_0012132		10414_0	4	c82053f1p01141,c31072f1p01118,c33006f1p0909,c53391f1p01117
	1419_0	9	c21811_f1p0_1612_33187,c5240_f1p0_1726_25975,c13287_f1p0_1715_29940,c19381_f1p0_865_32104,c11815_f1p1_1689_7379,c14281_f1p0_1679_30395,c1611_f1p0_1680_34572,c11693_f1p0_1785_29155,c6475_f1p0_1741_16417		10393_0	2	c6808_f2p0_855_30377,c38190_f1p0_417_66071		10478_0	13	c20030_f1p0_756_32391,c16985_f1p0_764_10563,c10037_f5p3_909_32394,c14499_f1p1_907_35210,c1022_f3p0_970_914,c16305_f2p0_898_30584,c7719_f1p0_892_27198,c13758_f1p3_1010_57687,c22235_f1p3_898_39875,c5898_f2p0_941_26308,c18415_f2p2_804_37506,c17631_f1p0_875_40143,c19984_f1p0_903_23510		10304_0	2	sogi_0018868,sogi_0009079		10416_0	2	c3721f1p11121,c39294f1p11034
	1420_0	3	c15943_f1p0_1692_9948,c12547_f1p0_1785_29561,c8136_f1p0_1653_27412		10394_0	2	c8702_f1p0_1118_31541,c8053_f1p0_414_5784		10479_0	8	c33988_f2p1_1058_46467,c23543_f1p1_1089_24810,c22288_f2p1_965_39908,c1064_f2p1_970_950,c20339_f1p0_1138_12471,c22940_f1p0_1095_22318,c25854_f1p0_1112_17376,c712_f4p1_1118_26331		10304_1	4	sogi_0102393,sogi_0105138,sogi_0002312,sogi_0003737		10417_0	3	c29214f1p01122,c51000f1p01274,c35430f2p01437
	1421_0	2	c9361_f1p0_1758_5914,c12351_f1p0_1785_38829		10395_0	2	c15122_f1p0_414_10427,c32556_f1p0_701_46006		10480_0	12	c23111_f1p1_1784_14039,c5799_f2p2_1006_29742,c3182_f1p0_970_2560,c2203_f1p0_1251_17721,c21651_f1p0_2148_41967,c330_f4p2_841_26003,c30989_f2p2_820_45086,c3182_f3p2_966_28188,c12749_f2p1_915_7944,c20379_f1p1_838_12495,c21400_f1p1_750_39393,c1821_f5p0_868_1667		10304_3	1	sogi_0101985		10418_0	4	c8460f1p0572,c67823f1p0945,c99015f1p01263,c77147f1p01122
	142_0	3	c8964_f1p0_3043_37378,c22149_f1p0_3152_42196,c11964_f1p0_3085_29282		10396_0	2	c12600_f1p0_412_21157,c20031_f1p0_1876_13702		10481_0	16	c17032_f1p1_626_11692,c4948_f1p1_970_3711,c12296_f1p2_825_8589,c12881_f2p0_819_29740,c9756_f2p3_829_32228,c782_f3p0_858_23129,c5004_f1p0_846_25863,c2803_f3p3_877_27952,c15686_f1p0_819_22177,c2780_f1p0_806_24666,c8793_f1p0_797_27746,c11997_f2p2_813_33616,c7508_f1p1_848_4831,c648_f4p0_859_26279,c10010_f2p0_805_32376,c264_f3p2_861_233		10304_4	2	sogi_0022267,sogi_0016746		10419_0	3	c15193f1p0998,c42660f1p01162,c19817f1p01103
	1422_0	6	c8783_f1p0_1737_5576,c2863_f1p0_1234_2091,c22020_f1p0_1784_13423,c22788_f1p0_1770_42488,c9470_f1p0_1735_37604,c13009_f1p0_1684_39099		10397_0	2	c38605_f1p0_545_49145,c3483_f1p0_412_28376		10482_0	2	c29154_f1p0_1098_43997,c18308_f1p0_970_12611		10305_1	4	sogi_0016321,sogi_0063885,sogi_0034635,sogi_0004963		10420_0	3	c37629f1p11125,c46174f2p1833,c47563f1p1941
	1423_0	5	c20089_f1p0_674_32416,c3036_f1p0_1783_24791,c7506_f1p1_1450_27092,c8655_f1p2_1714_5494,c2685_f1p0_1657_34783		10398_0	2	c31533_f1p0_528_45411,c11764_f1p0_412_33465		10483_0	2	c28162_f1p0_1225_43378,c20547_f1p0_970_14007		10305_4	2	sogi_0106254,sogi_0003624		10421_0	20	c9038f1p21090,c82521f1p11116,c60993f1p0827,c85924f1p01077,c80862f3p31095,c78762f2p0975,c68838f1p11008,c1285f2p0595,c87478f2p41205,c64714f1p01049,c121323f1p0880,c56815f5p31029,c77120f1p01124,c95133f1p01118,c75910f1p01185,c95495f1p31144,c80315f24p41076,c6250f1p0988,c86363f1p0833,c85649f1p01008
	1426_0	2	c3215_f1p0_1782_24884,c3491_f1p0_1709_2473		10399_0	2	c2681_f1p0_408_2238,c47324_f1p0_391_53350		10484_0	13	c19284_f1p2_867_13258,c20917_f1p0_648_39113,c11694_f1p0_803_7304,c6888_f2p0_970_30423,c2846_f1p0_671_27984,c22333_f1p0_890_13600,c16201_f1p1_1031_11141,c2162_f1p0_686_53580,c16678_f1p1_803_11464,c18506_f2p0_803_37587,c7507_f1p1_994_19471,c20888_f1p2_1053_14233,c28174_f1p0_868_62670		10307_0	1	sogi_0088696		10422_0	13	c261f10p51121,c16880f1p01233,c36646f1p0924,c73472f1p51173,c74077f1p51226,c32989f11p81117,c49065f1p41249,c16718f1p01093,c51292f1p51202,c24785f1p01042,c13421f2p31127,c44710f1p01109,c31859f3p21064
	1427_0	3	c13076_f1p0_1620_29831,c11172_f2p0_1758_6983,c12675_f1p0_1781_29626		10400_0	5	c22707_f1p0_1230_24506,c24564_f1p0_408_61243,c21502_f1p0_1018_60065,c41615_f1p0_444_50867,c37663_f1p0_1403_48604		10485_0	9	c8952_f2p0_923_5684,c6976_f6p0_935_30478,c7328_f8p0_970_30694,c11610_f2p0_940_8137,c12215_f4p0_917_33744,c17243_f1p0_911_11840,c29165_f1p0_739_63018,c7088_f1p0_937_26892,c101_f8p0_956_88		10307_1	3	sogi_0015510,sogi_0019831,sogi_0004633		10424_0	8	c57438f3p41226,c8224f1p01313,c46064f6p41038,c10606f1p21255,c56474f2p31149,c17991f2p01122,c84478f1p11116,c28330f1p1879
	1428_0	2	c14511_f2p0_1780_9098,c9436_f1p0_1816_5962		1040_0	16	c2443_f1p0_1602_2088,c39679_f1p1_1609_66664,c8425_f1p0_1563_6036,c41268_f1p0_1340_50670,c2125_f1p0_1487_17701,c6295_f1p0_1613_19086,c27730_f1p0_1681_62480,c2747_f1p1_1592_27919,c41027_f1p1_1606_67209,c24213_f2p0_1534_61105,c30869_f1p0_1351_45014,c37328_f1p1_1486_48417,c9077_f2p0_1565_6458,c11558_f1p1_1534_33338,c7239_f1p0_974_5241,c37086_f1p1_1426_48273		10486_0	2	c18324_f2p0_968_37423,c11943_f1p0_970_33576		10308_1	2	sogi_0100147,sogi_0011721		10425_0	2	c88639f2p02155,c36958f1p01122
	1429_0	7	c4232_f1p0_1663_15614,c9097_f1p0_1741_37436,c10431_f1p0_1756_38017,c8742_f1p0_1683_37275,c22808_f1p0_1604_13860,c11932_f1p0_1118_7455,c14986_f1p0_1780_19073		10401_0	7	c41790_f1p1_557_50972,c39174_f1p2_1169_49476,c23081_f1p0_891_40396,c16723_f1p0_1009_11495,c21765_f1p0_756_60178,c3299_f1p0_1638_2636,c14033_f1p0_407_9719		10487_0	2	c37475_f1p0_1553_65774,c14295_f1p0_970_35072		10309_0	4	sogi_0087419,sogi_0015306,sogi_0021871,sogi_0022831		10426_0	2	c59363f2p01096,c47559f1p01119
	1430_0	7	c15812_f1p0_1621_19383,c1902_f5p0_1780_24080,c4743_f2p0_1766_3190,c17755_f1p0_1621_31341,c10077_f1p0_1630_28353,c13977_f3p0_1732_8629,c9125_f1p0_1710_27899		10402_0	3	c5278_f1p0_459_29424,c3087_f1p0_407_28133,c47349_f1p0_383_53372		10488_0	6	c2967_f1p0_627_2422,c5211_f1p0_682_3886,c21945_f1p0_773_13380,c20454_f1p1_970_38826,c6641_f1p1_1654_30271,c26966_f1p1_906_42675		10310_3	2	sogi_0003106,sogi_0043395		10427_0	14	c49180f7p01003,c66782f1p02873,c1809f5p11081,c66328f1p01398,c86104f1p11232,c66979f1p01185,c63667f1p01045,c97685f1p01140,c55269f4p11118,c8155f3p01102,c42903f1p11372,c38813f2p01060,c3826f1p01331,c48690f1p01216
	1431_0	14	c12931_f1p1_1209_8064,c3004_f1p0_1480_34927,c17627_f1p0_1780_31284,c8380_f2p2_1614_5331,c17316_f2p2_1704_10755,c7252_f1p0_1613_26966,c21983_f1p2_1757_13403,c3048_f1p0_1567_24799,c6054_f1p0_1727_26382,c22672_f1p0_1518_13778,c6554_f2p0_1634_4258,c1491_f2p0_1670_23734,c5440_f1p0_1625_26076,c2204_f3p0_1728_24362		10403_0	2	c17560_f2p0_660_12082,c14771_f1p0_406_35372		10489_0	4	c38791_f1p1_859_49250,c44111_f1p1_722_52281,c20778_f1p0_970_39032,c29236_f1p0_1285_63052		103_0	1	sogi_0098816		10428_0	7	c67092f2p2737,c68476f2p12192,c52254f1p11120,c38402f1p0963,c52997f1p1575,c37976f1p0931,c77135f2p31294
	143_0	4	c966_f4p2_3228_23276,c9203_f1p1_3097_27938,c5937_f1p4_1608_26326,c18727_f1p2_3150_31787		10404_0	2	c15991_f1p0_404_36126,c4479_f1p0_627_28965		10490_0	5	c8352_f1p0_1058_5986,c5588_f1p0_941_54839,c6408_f1p0_1013_4174,c33809_f2p0_970_46304,c11421_f1p0_946_7139		103_1	3	sogi_0000638,sogi_0106408,sogi_0005182		10430_0	2	c86154f1p11115,c95519f1p11335
	1433_0	2	c18401_f1p0_1779_31640,c18432_f1p0_1756_31651		10405_0	3	c22087_f1p0_393_14987,c1193_f2p0_403_1070,c23917_f1p0_551_16161		1049_0	2	c23483_f1p0_2081_24789,c41519_f1p0_2002_67416		10311_0	1	sogi_0007902		1043_0	3	c107236f1p14759,c109250f1p14454,c106104f1p14634
	1434_0	3	c1722_f5p0_1770_1151,c6889_f1p0_1757_36487,c1504_f4p0_1778_23746		10406_0	2	c8012_f1p0_1090_31111,c2583_f1p1_399_2176		10491_0	6	c40674_f1p0_970_50338,c14610_f1p0_845_35276,c20013_f1p0_902_12294,c7838_f1p0_874_27257,c13945_f1p0_882_9662,c22258_f1p0_854_15095		10311_1	4	sogi_0088361,sogi_0010346,sogi_0013850,sogi_0018249		10432_0	3	c31077f1p01120,c62883f1p01393,c76901f1p01341
	1435_0	3	c14170_f2p1_1758_30376,c4380_f1p1_1713_2983,c2755_f1p1_1777_15083		10407_0	2	c13554_f1p0_399_9403,c9175_f1p0_482_56088		10492_0	5	c4721_f1p0_958_54515,c8261_f1p0_831_5272,c6263_f4p1_964_26489,c16357_f1p0_815_11249,c17136_f2p0_970_10646		10311_2	1	sogi_0082179		10433_0	5	c123312f2p2986,c123647f2p2937,c8121f1p01050,c28997f1p01273,c62427f1p01017
	1436_0	5	c9518_f1p0_1704_28072,c21214_f1p0_1714_12960,c7349_f1p0_1777_27014,c13691_f2p0_1667_30153,c17842_f1p1_1094_11050		10408_0	2	c30890_f1p0_479_45023,c18760_f1p0_397_12909		10493_0	3	c20120_f1p0_970_12349,c6456_f1p0_933_30149,c35674_f1p0_731_47453		10312_0	3	sogi_0005520,sogi_0019960,sogi_0009789		10434_0	3	c53781f1p01085,c39382f1p01111,c24141f1p01076
	1438_0	37	c1411_f3p2_1542_23661,c1947_f3p0_869_1359,c19843_f1p0_1451_21027,c8434_f3p2_1626_27563,c7805_f1p0_892_27238,c19155_f1p3_1767_31996,c629_f2p3_1680_23009,c10835_f1p1_746_6776,c4910_f1p0_1931_15875,c4096_f1p0_1308_2821,c4874_f1p0_1515_15856,c3299_f1p0_1283_2357,c11369_f2p0_1247_7107,c5637_f2p3_1566_3720,c5945_f9p4_1662_26331,c16333_f1p1_1721_19581,c24415_f2p2_1666_14743,c23819_f2p2_1360_14428,c7963_…		10409_0	3	c2985_f2p0_382_2435,c47212_f1p0_394_53254,c47216_f1p0_393_68998		10494_0	5	c4609_f1p0_885_54464,c38401_f1p0_929_49020,c23628_f1p0_912_15975,c3432_f1p0_989_28344,c18932_f1p0_970_20652		10313_0	1	sogi_0058621		10435_0	22	c94705f1p0609,c59933f2p0984,c100216f1p01021,c25384f1p0669,c89015f1p06660,c47594f1p0634,c92287f1p01785,c80274f27p2949,c99905f1p01075,c122303f6p51081,c122877f4p21082,c74670f2p0771,c5639f3p51120,c121696f2p41082,c105176f1p0751,c20405f2p0783,c83025f1p01128,c13320f1p0707,c123936f9p41018,c90374f4p11051,c64168f1p01035,c124177f1p1982
	1439_0	3	c10612_f1p0_1773_28609,c8872_f1p0_1853_27775,c7500_f1p0_1776_16780		10410_0	2	c12222_f2p0_393_8543,c602_f4p0_696_26243		10497_0	5	c1847_f5p0_969_1690,c1695_f4p0_967_27223,c22469_f1p0_977_13675,c14349_f2p0_966_8964,c18845_f1p0_766_12966		10313_1	5	sogi_0034394,sogi_0026632,sogi_0019814,sogi_0055618,sogi_0110858		10435_4	5	c74248f1p11060,c7047f3p11022,c9219f3p1985,c23623f1p1791,c63119f1p0989
	1440_0	3	c2330_f2p2_1775_1711,c23934_f2p2_1768_14486,c867_f4p0_1774_23199		104_0	9	c4131_f1p3_1986_28761,c18024_f1p1_1925_12432,c16929_f1p0_1930_58811,c23296_f1p1_2153_15764,c1518_f3p2_1875_27063,c3291_f1p1_1810_28253,c29464_f1p1_1432_63139,c17214_f1p2_1881_58917,c19794_f2p1_1843_38423		10498_0	3	c22102_f1p0_573_14998,c20482_f1p0_969_23707,c32285_f1p0_1947_64220		10314_0	1	sogi_0045757		10435_5	2	c72617f2p21315,c72404f1p01308
	1441_0	2	c1187_f4p0_1775_23471,c2564_f2p0_1775_1923		10411_0	3	c9931_f2p0_624_7014,c7945_f1p0_977_5715,c47332_f1p0_392_53357		10499_0	13	c24278_f1p0_969_25073,c5807_f1p0_1145_4300,c16753_f1p0_2184_39760,c19313_f1p1_587_38131,c5080_f1p1_2149_54657,c19066_f1p0_2178_40759,c8442_f1p0_2245_37145,c9166_f1p0_1128_31857,c27216_f1p0_2017_62288,c9401_f1p0_2210_28032,c14159_f1p0_2135_57809,c19327_f1p0_2237_11900,c15843_f1p0_1504_22232		10314_1	2	sogi_0030978,sogi_0039273		10436_0	8	c31632f1p0966,c28334f1p0779,c48505f2p0983,c387f9p01014,c32303f2p0665,c30502f2p0834,c31296f1p01071,c32301f3p01116
	144_0	7	c3776_f1p0_2792_35213,c22182_f1p0_3148_42212,c11553_f1p0_2766_38487,c4152_f1p0_2984_35350,c13136_f1p0_2955_39155,c21738_f1p0_2793_42003,c16488_f2p0_2949_30744		10412_0	2	c34822_f1p0_908_46991,c17112_f1p0_389_11745		10501_0	2	c29250_f1p0_969_44046,c37892_f1p0_1259_48744		10315_0	2	sogi_0001733,sogi_0010224		10437_0	6	c49368f1p01118,c24955f1p0693,c16061f1p0988,c4356f1p11312,c37164f1p01121,c30250f1p01796
	1442_0	6	c8434_f1p0_1613_17116,c16640_f1p2_2258_30828,c15281_f1p0_1906_9537,c8699_f1p0_1810_5522,c19781_f1p0_1626_12152,c11651_f1p3_1775_29139		10413_0	3	c8161_f2p0_747_5863,c15414_f2p0_387_10618,c25278_f1p1_1016_41700		10502_0	2	c30942_f1p0_1030_63701,c27827_f1p0_969_62523		10315_2	1	sogi_0099601		10439_0	3	c71708f3p01120,c9631f2p01234,c46566f2p1896
	1443_0	2	c12591_f1p0_1775_29581,c16634_f1p0_1811_10368		10414_0	13	c19510_f1p4_928_38244,c28993_f1p3_1379_43896,c12223_f1p0_907_21017,c17840_f1p0_1096_12305,c11593_f6p3_1436_33361,c9493_f1p0_415_6741,c45088_f1p3_1505_52834,c21419_f1p0_1423_14574,c21711_f1p4_673_39565,c6756_f3p0_1332_4922,c22932_f1p0_488_15531,c7932_f1p1_464_31062,c47223_f1p1_387_53263		10503_0	4	c38785_f1p0_817_49248,c38225_f1p0_969_66086,c41017_f1p0_957_50529,c5086_f1p0_1502_18696		10316_0	2	sogi_0106790,sogi_0013127		10440_0	5	c88844f1p01120,c4597f1p1630,c92995f1p01103,c20113f1p0613,c5343f1p1882
	1444_0	2	c14159_f2p0_1963_8788,c13746_f1p0_1775_30181		10415_0	3	c23723_f1p0_385_16031,c5038_f1p0_1655_3771,c9703_f1p0_943_32192		10506_0	16	c504_f21p2_911_169,c3729_f1p0_969_25173,c684_f4p1_955_23049,c17439_f2p1_868_10821,c8344_f2p0_853_31316,c23328_f1p1_763_33778,c24710_f4p1_904_33859,c24915_f1p0_851_25307,c23422_f4p2_827_33790,c11893_f3p0_833_7431,c5017_f1p1_900_3344,c899_f3p0_950_449,c10065_f1p1_672_28346,c508_f3p1_880_173,c18625_f2p2_898_31741,c499_f4p2_894_22917		10316_1	1	sogi_0010009		10440_2	11	c66260f1p11309,c50326f2p31454,c62945f1p01638,c27485f1p1847,c30447f6p41513,c33938f1p21542,c11612f1p01478,c22926f1p0702,c6100f5p11604,c100946f1p01524,c52814f3p01589
	1445_0	16	c18410_f1p2_870_40489,c3140_f1p1_825_2253,c21513_f1p0_1597_21726,c5149_f1p0_1757_3425,c7109_f1p0_1545_26904,c329_f6p6_1630_92,c3526_f1p2_1775_35130,c9819_f1p1_4554_37752,c18685_f1p0_1386_31768,c14664_f1p6_1549_9197,c15004_f1p2_1289_9377,c24273_f39p6_1576_14625,c23135_f8p8_1605_33763,c24532_f2p6_1521_33852,c13567_f3p5_1536_8431,c366_f14p8_1578_22844		10416_0	2	c23973_f1p0_516_16196,c12198_f1p0_384_21008		10507_0	9	c12847_f1p0_845_29719,c19790_f1p0_931_12160,c1731_f2p0_968_1581,c749_f3p0_875_662,c25961_f4p0_881_17446,c21630_f1p0_841_60123,c16094_f1p0_502_36195,c7727_f1p0_920_5556,c467_f4p3_866_26124		10317_0	2	sogi_0015588,sogi_0030820		10440_6	2	c75472f1p0992,c117879f1p1830
	1445_6	2	c4159_f1p0_1210_25416,c10692_f2p0_1159_6702		10417_0	3	c17437_f2p0_383_11970,c47323_f1p0_377_53349,c7035_f1p0_429_55350		10508_0	3	c6607_f1p0_684_4818,c7411_f1p0_1150_4775,c13730_f1p0_968_9525		10317_2	1	sogi_0026376		10442_0	11	c67447f1p01256,c73573f2p11138,c80681f29p131140,c72337f1p01187,c82356f1p7941,c80345f30p131156,c69194f1p121103,c97298f1p01247,c121576f1p01243,c88136f1p3815,c88316f1p0907
	1446_0	6	c20250_f1p0_1728_12424,c2640_f1p0_1774_1968,c6875_f1p0_1949_36479,c3563_f1p0_1795_25073,c7545_f1p2_1675_27109,c5048_f1p0_1905_35707		10418_0	4	c29129_f1p3_1258_43977,c22828_f1p0_382_15461,c8786_f1p0_936_6267,c4787_f1p0_1143_3604		10510_0	6	c16899_f1p0_969_36673,c20574_f1p0_859_41482,c11740_f4p1_876_33450,c249_f5p0_856_221,c14626_f1p0_850_18912,c14288_f1p0_968_21708		10319_0	3	sogi_0006287,sogi_0006734,sogi_0094260		10444_0	6	c22703f1p0824,c11248f1p01042,c123612f8p11110,c123077f5p11105,c82702f1p11281,c6068f1p01119
	1447_0	7	c1338_f4p1_1631_822,c5461_f1p1_1577_3615,c1237_f3p0_1599_23512,c20042_f1p0_1686_32397,c4351_f1p0_1774_2968,c16036_f1p1_1790_10003,c6157_f1p1_1702_16298		10419_0	2	c47331_f1p0_376_69014,c7113_f1p0_746_30564		10512_0	3	c14897_f1p1_968_35446,c24261_f1p1_942_16379,c2105_f1p1_1093_53559		10319_1	2	sogi_0021708,sogi_0070766		10445_0	4	c10249f1p0772,c44793f1p01118,c72444f1p01012,c72576f1p01396
	1448_0	7	c4645_f1p1_1540_3130,c22181_f1p0_741_13510,c8094_f2p0_1711_5173,c4493_f1p1_1807_25600,c4348_f1p1_1717_25517,c16433_f1p1_1677_10251,c12335_f2p0_1774_18480		10420_0	2	c4093_f1p0_1033_3138,c11753_f1p0_373_8229		10513_0	3	c19010_f1p0_809_37955,c3544_f1p0_1116_28414,c18241_f2p0_968_37351		10320_0	2	sogi_0018173,sogi_0021196		10446_0	7	c39344f1p1950,c35752f1p01171,c29200f1p01172,c3893f2p2974,c17438f10p21081,c20597f1p2726,c86329f1p21216
	1449_0	4	c12820_f5p1_1763_7991,c23767_f1p1_1660_14405,c8969_f1p0_1743_27822,c12580_f1p0_1774_29574		1042_0	3	c12231_f1p0_972_21020,c21620_f1p0_852_14698,c7156_f4p0_998_30594		10515_0	3	c22834_f1p0_572_40238,c20800_f1p0_1194_14176,c20653_f1p0_968_59743		1032_0	3	sogi_0062551,sogi_0015210,sogi_0062782		10447_0	7	c30891f4p11206,c29080f1p01015,c76226f3p11060,c86785f1p0922,c13440f1p0686,c23160f1p01074,c70276f2p1952
	1451_0	7	c5593_f1p0_1465_26154,c18743_f1p2_1423_11571,c13053_f1p2_1650_8142,c13896_f3p1_1773_8559,c828_f6p1_1714_23167,c21363_f1p0_1721_13042,c17294_f1p1_1692_19969		1042_1	7	c11388_f1p0_1357_33233,c19971_f1p0_617_13664,c14250_f1p0_1335_35046,c18899_f1p0_1288_12998,c42776_f1p0_1306_67929,c13943_f1p0_1434_34854,c9075_f1p0_1184_6457		10516_0	4	c14304_f2p0_968_8920,c1157_f2p2_819_26733,c23758_f4p2_947_40798,c9997_f2p0_891_7049		10321_0	2	sogi_0015496,sogi_0021352		10448_0	5	c6565f1p11119,c39312f1p1851,c91993f1p13421,c44462f1p01081,c5090f1p0588
	145_0	5	c20363_f1p0_3139_32533,c23077_f1p0_1524_22375,c2938_f1p0_3172_24738,c12207_f1p0_3050_38764,c16313_f2p0_3065_30592		1042_10	2	c13051_f1p0_1680_9073,c28471_f2p0_1596_43572		10517_0	3	c5538_f1p0_858_4120,c3217_f4p0_889_28206,c15540_f1p0_968_9696		10322_0	2	sogi_0082984,sogi_0002057		10449_0	2	c48242f2p5996,c22716f9p41118
	1452_0	5	c3407_f1p2_1286_2426,c16871_f1p2_1773_10496,c2460_f1p0_1743_24510,c12808_f1p0_1317_29692,c10777_f1p0_1747_38173		10421_0	2	c47289_f1p0_369_53320,c8038_f1p0_1323_5771		10519_0	2	c9017_f1p0_1976_17308,c4410_f1p0_968_35448		10323_0	1	sogi_0037940		10450_0	2	c64988f1p01179,c24605f1p01122
	1453_0	3	c17396_f1p0_1673_20015,c19127_f1p0_1773_31981,c4382_f1p0_1554_25537		10422_0	6	c41821_f1p0_893_67541,c13078_f1p0_762_9090,c43651_f1p0_859_52022,c12345_f1p0_367_8624,c1547_f2p0_750_27089,c16645_f2p0_737_11441		10520_0	13	c16998_f1p0_914_39871,c7236_f1p0_950_19389,c14553_f2p2_957_9135,c12634_f1p0_988_29602,c7955_f1p0_920_5722,c979_f4p0_901_23288,c12203_f4p1_929_33736,c4781_f1p0_967_3602,c599_f4p0_953_22988,c20448_f1p1_999_13955,c1416_f6p2_925_892,c23691_f1p0_966_40762,c26536_f1p0_918_42415		10323_1	3	sogi_0038434,sogi_0013589,sogi_0033199		1045_0	2	c110441f1p04509,c113877f1p14828
	1454_0	3	c19812_f1p0_1781_41092,c11215_f1p0_1671_7011,c13694_f2p0_1773_39376		10423_0	2	c8928_f2p0_502_6359,c47347_f1p0_366_69016		1052_0	2	c11234_f1p0_2081_28916,c3459_f1p0_2064_25011		10323_2	2	sogi_0000323,sogi_0052605		10452_0	20	c76971f1p01182,c68992f1p0610,c122851f11p61115,c75465f1p01087,c73434f1p1899,c21506f5p01035,c96788f2p0537,c65395f1p0663,c91001f4p61121,c28154f1p0380,c124115f3p01081,c90489f32p91159,c8605f1p1700,c76981f1p01128,c123450f4p41119,c95715f1p0910,c64447f1p0596,c73809f1p01149,c123247f4p31109,c70028f15p71079
	1455_0	3	c3847_f2p1_1582_2675,c13501_f1p1_1772_8408,c2421_f1p1_1726_15011		10424_0	2	c8353_f1p0_770_55828,c47270_f1p0_357_53303		10521_0	2	c19947_f1p0_2116_32355,c11620_f1p1_967_8141		10324_0	2	sogi_0012343,sogi_0033146		10452_1	8	c123074f1p0951,c38448f1p1728,c41105f6p4702,c123522f4p2927,c28705f1p0508,c46606f3p4897,c79075f1p0901,c1244f11p3680
	1456_0	12	c17580_f1p1_1772_10892,c23906_f1p0_1671_22651,c26207_f3p0_1635_33924,c1405_f5p1_1608_883,c24997_f2p0_1619_33868,c18119_f1p0_1376_11215,c19769_f1p0_1264_12146,c5667_f1p0_1383_3735,c3693_f1p0_1541_35186,c27473_f3p0_1593_34082,c10018_f1p0_1467_28320,c1740_f3p0_1529_1165		10425_0	5	c3960_f1p0_810_3037,c34459_f1p2_1021_46795,c33867_f2p1_1049_46356,c14921_f1p0_356_10286,c18061_f1p0_1009_12456		10522_0	2	c18722_f1p0_2218_40628,c15836_f1p0_967_10901		10325_0	3	sogi_0037140,sogi_0037466,sogi_0018400		10452_15	7	c1615f11p0643,c41713f4p0657,c50748f1p0565,c1365f2p0616,c20936f1p0637,c86758f1p0591,c38485f2p1600
	1458_0	15	c20904_f1p0_1580_12789,c15531_f1p3_1666_9691,c15405_f1p0_1644_19239,c9045_f1p0_1778_27856,c3598_f1p0_1772_25092,c17810_f1p2_1502_11031,c3415_f2p0_1479_2431,c14920_f1p0_1285_9325,c21288_f1p0_1200_32956,c7732_f2p1_1501_4969,c9534_f1p0_1373_28081,c20963_f1p0_1327_21492,c14313_f2p0_1237_8929,c20281_f1p2_1443_12440,c17767_f1p0_1272_20169		10426_0	2	c6976_f1p0_766_19299,c47260_f1p0_356_53293		10523_0	2	c21038_f1p0_994_59884,c15877_f1p0_967_10927		10326_0	2	sogi_0021223,sogi_0113663		10453_0	2	c87683f1p01098,c71857f1p01110
	1459_0	3	c20796_f1p0_1772_32713,c23193_f1p0_1770_14087,c5835_f1p0_1913_16189		10427_0	2	c47381_f1p0_353_53398,c9698_f1p0_738_56271		10524_0	2	c19759_f1p1_967_13536,c22063_f1p0_920_60297		10326_1	1	sogi_0050439		10454_0	2	c39430f1p11118,c72413f1p11202
[truncated: 13,717 more rows]

## Sheet: Table S3
	Supplementary Table 3. Orthologs in each of the libraries predicted by OrthoMCL ver5 program
	NN dataset									NO dataset
[truncated: 117,287 more rows]

[truncated: 4 more sheets: Table S4, Table S5, Table S6, Table S7]
